# Supplementary material for: Ephrin type-A receptor 2-antisense RNA1/2 promote proliferation and migration of MDA-MB-231 cells through EPHA2-dependent Ras signaling pathway mediated by MAPK8/JNK1, MAPK9/JNK2-NFATC2/NFAT1 and JUND
Source: Front Mol Biosci. 2024 May 24;11:1402354. doi: 10.3389/fmolb.2024.1402354 (PMC11157115; doi:10.3389/fmolb.2024.1402354)
Supplement: Supplementary file 4 [file Table1.xlsx]

## Sheet: Supplementary Table S1
		Supplementary Table S1. Number of up-regulated and down-regulated SDE genes in AHCC®-treated and EPHA2-AS1/2-silenced MDA-MB-231 cells and common SDE genes between the two experimental conditions
			SDE genes in AHCC® (1.25mg/mL)-treated MDA-MB-231 cells	SDE genes in EPHA2-AS1/2-KD MDA-MB-231 cells	Common SDE genes
#87CEEB	Homo sapiens	Up-regulated genes	2732	1227	125
#87CEEB	Homo sapiens	Down-regulated genes	1629	3249	420
#87CEEB	Homo sapiens	Total de-regulated genes	4429	4476	545

## Sheet: Supplementary Table S2 
				KEGG_PATHWAY		hsa04141:Protein processing in endoplasmic reticulum			9	1.88285	0.0515121	ENSG00000072401, ENSG00000107643, ENSG00000050748, ENSG00000100387, ENSG00000127191, ENSG00000089597, ENSG00000087074, ENSG00000109501, ENSG00000184787	167	169	6879	2.19364	0.999975	1	1
				KEGG_PATHWAY		hsa03015:mRNA surveillance pathway			6	1.25523	0.0683864	ENSG00000162231, ENSG00000170473, ENSG00000101654, ENSG00000149532, ENSG00000221914, ENSG00000005007	167	91	6879	2.71593	0.999999	1	1
				KEGG_PATHWAY		hsa01130:Biosynthesis of antibiotics			10	2.09205	0.0703355	ENSG00000248098, ENSG00000105655, ENSG00000140905, ENSG00000243678, ENSG00000183010, ENSG00000164708, ENSG00000112972, ENSG00000111674, ENSG00000239672, ENSG00000147853	167	212	6879	1.943	1	1	1
				KEGG_PATHWAY		hsa05212:Pancreatic cancer			5	1.04603	0.071269	ENSG00000107643, ENSG00000144118, ENSG00000050748, ENSG00000171552, ENSG00000139687	167	65	6879	3.16859	1	1	1
				KEGG_PATHWAY		hsa05169:Epstein-Barr virus infection			7	1.46444	0.0741573	ENSG00000183735, ENSG00000112062, ENSG00000107643, ENSG00000050748, ENSG00000116815, ENSG00000127191, ENSG00000139687	167	122	6879	2.36345	1	1	1
				KEGG_PATHWAY		hsa04723:Retrograde endocannabinoid signaling			6	1.25523	0.0966345	ENSG00000112062, ENSG00000107643, ENSG00000050748, ENSG00000174021, ENSG00000078369, ENSG00000069966	167	101	6879	2.44703	1	1	1
Supplementary Table S2: GO enrichment analysis of common SDE genes
2-A: Common SDE genes by GO-Biological Process
Term	Category	EPHA2 included as a common SDE genes	Count	%	P value	Genes
GO:2001233~regulation of apoptotic signaling pathway	B.P.		26	5.43933	4.29448e-06	ENSG00000131467, ENSG00000099985, ENSG00000103490, ENSG00000090432, ENSG00000196388, ENSG00000196588, ENSG00000143514, ENSG00000107175, ENSG00000107643, ENSG00000240972, ENSG00000050748, ENSG00000196396, ENSG00000175354, ENSG00000129473, ENSG00000177595, ENSG00000164938, ENSG00000004487, ENSG00000127191, ENSG00000171552, ENSG00000105928, ENSG00000097033, ENSG00000184990, ENSG00000122386, ENSG0000…
GO:2001235~positive regulation of apoptotic signaling pathway	B.P.		17	3.55649	4.84817e-06	ENSG00000107643, ENSG00000050748, ENSG00000175354, ENSG00000099985, ENSG00000103490, ENSG00000164938, ENSG00000177595, ENSG00000196388, ENSG00000127191, ENSG00000171552, ENSG00000105928, ENSG00000097033, ENSG00000143514, ENSG00000184990, ENSG00000122386, ENSG00000185104, ENSG00000109861
GO:0016070~RNA metabolic process	B.P.		151	31.59	6.22615e-06	ENSG00000125484, ENSG00000093167, ENSG00000131127, ENSG00000144161, ENSG00000091542, ENSG00000151651, ENSG00000168255, ENSG00000184584, ENSG00000010704, ENSG00000144560, ENSG00000272886, ENSG00000107643, ENSG00000198056, ENSG00000196792, ENSG00000175354, ENSG00000170581, ENSG00000198730, ENSG00000129292, ENSG00000004487, ENSG00000115942, ENSG00000197128, ENSG00000112033, ENSG00000196678, ENSG0000…
GO:1901360~organic cyclic compound metabolic process	B.P.	●	187	39.1213	1.51564e-05	ENSG00000125484, ENSG00000093167, ENSG00000131127, ENSG00000144161, ENSG00000106605, ENSG00000091542, ENSG00000151651, ENSG00000164211, ENSG00000168255, ENSG00000184584, ENSG00000136371, ENSG00000010704, ENSG00000144560, ENSG00000272886, ENSG00000107643, ENSG00000198056, ENSG00000196792, ENSG00000196396, ENSG00000175354, ENSG00000170581, ENSG00000198730, ENSG00000213930, ENSG00000129292, ENSG0000…
GO:0090304~nucleic acid metabolic process	B.P.		162	33.8912	1.65966e-05	ENSG00000125484, ENSG00000093167, ENSG00000131127, ENSG00000144161, ENSG00000091542, ENSG00000151651, ENSG00000168255, ENSG00000184584, ENSG00000010704, ENSG00000144560, ENSG00000272886, ENSG00000107643, ENSG00000198056, ENSG00000196792, ENSG00000175354, ENSG00000170581, ENSG00000198730, ENSG00000129292, ENSG00000004487, ENSG00000115942, ENSG00000197128, ENSG00000112033, ENSG00000196678, ENSG0000…
GO:0046483~heterocycle metabolic process	B.P.	●	179	37.4477	4.1874e-05	ENSG00000125484, ENSG00000093167, ENSG00000131127, ENSG00000144161, ENSG00000106605, ENSG00000091542, ENSG00000151651, ENSG00000168255, ENSG00000184584, ENSG00000136371, ENSG00000010704, ENSG00000144560, ENSG00000272886, ENSG00000107643, ENSG00000198056, ENSG00000196792, ENSG00000196396, ENSG00000175354, ENSG00000170581, ENSG00000198730, ENSG00000213930, ENSG00000129292, ENSG00000171793, ENSG0000…
GO:0010467~gene expression	B.P.		163	34.1004	5.62185e-05	ENSG00000125484, ENSG00000093167, ENSG00000131127, ENSG00000144161, ENSG00000091542, ENSG00000151651, ENSG00000168255, ENSG00000184584, ENSG00000010704, ENSG00000144560, ENSG00000272886, ENSG00000107643, ENSG00000163528, ENSG00000196792, ENSG00000175354, ENSG00000170581, ENSG00000198730, ENSG00000204264, ENSG00000129292, ENSG00000004487, ENSG00000115942, ENSG00000197128, ENSG00000112033, ENSG0000…
GO:0006725~cellular aromatic compound metabolic process	B.P.	●	179	37.4477	6.78698e-05	ENSG00000125484, ENSG00000093167, ENSG00000131127, ENSG00000144161, ENSG00000106605, ENSG00000091542, ENSG00000151651, ENSG00000168255, ENSG00000184584, ENSG00000136371, ENSG00000010704, ENSG00000144560, ENSG00000272886, ENSG00000107643, ENSG00000198056, ENSG00000196792, ENSG00000196396, ENSG00000175354, ENSG00000170581, ENSG00000198730, ENSG00000213930, ENSG00000129292, ENSG00000171793, ENSG0000…
GO:0034641~cellular nitrogen compound metabolic process	B.P.	●	192	40.1674	7.59634e-05	ENSG00000125484, ENSG00000093167, ENSG00000131127, ENSG00000144161, ENSG00000106605, ENSG00000091542, ENSG00000151651, ENSG00000168255, ENSG00000184584, ENSG00000136371, ENSG00000010704, ENSG00000144560, ENSG00000272886, ENSG00000156017, ENSG00000107643, ENSG00000198056, ENSG00000196792, ENSG00000196396, ENSG00000175354, ENSG00000170581, ENSG00000198730, ENSG00000213930, ENSG00000204264, ENSG0000…
GO:0006366~transcription from RNA polymerase II promoter	B.P.		69	14.4351	8.70504e-05	ENSG00000130511, ENSG00000131127, ENSG00000243678, ENSG00000099985, ENSG00000143390, ENSG00000144161, ENSG00000244405, ENSG00000139687, ENSG00000166313, ENSG00000168255, ENSG00000184584, ENSG00000010704, ENSG00000188986, ENSG00000100387, ENSG00000149532, ENSG00000107175, ENSG00000148671, ENSG00000175354, ENSG00000196792, ENSG00000105701, ENSG00000198730, ENSG00000004487, ENSG00000115942, ENSG0000…
GO:0006139~nucleobase-containing compound metabolic process	B.P.	●	174	36.4017	9.31135e-05	ENSG00000125484, ENSG00000093167, ENSG00000131127, ENSG00000144161, ENSG00000091542, ENSG00000151651, ENSG00000168255, ENSG00000184584, ENSG00000010704, ENSG00000144560, ENSG00000272886, ENSG00000107643, ENSG00000198056, ENSG00000196792, ENSG00000196396, ENSG00000175354, ENSG00000170581, ENSG00000198730, ENSG00000213930, ENSG00000129292, ENSG00000171793, ENSG00000004487, ENSG00000099256, ENSG0000…
GO:0097190~apoptotic signaling pathway	B.P.	●	30	6.27615	0.000140139	ENSG00000131467, ENSG00000099985, ENSG00000103490, ENSG00000110448, ENSG00000090432, ENSG00000196388, ENSG00000196588, ENSG00000143514, ENSG00000142627, ENSG00000107175, ENSG00000107643, ENSG00000240972, ENSG00000050748, ENSG00000196396, ENSG00000175354, ENSG00000129473, ENSG00000177595, ENSG00000164938, ENSG00000004487, ENSG00000127191, ENSG00000171552, ENSG00000105928, ENSG00000112033, ENSG0000…
GO:0008219~cell death	B.P.	●	71	14.8536	0.000254826	ENSG00000243678, ENSG00000106009, ENSG00000099985, ENSG00000103490, ENSG00000144161, ENSG00000116127, ENSG00000139687, ENSG00000151651, ENSG00000119048, ENSG00000166313, ENSG00000143514, ENSG00000183010, ENSG00000184584, ENSG00000142627, ENSG00000107175, ENSG00000147437, ENSG00000149932, ENSG00000107643, ENSG00000240972, ENSG00000196396, ENSG00000175354, ENSG00000105701, ENSG00000164938, ENSG0000…
GO:0006807~nitrogen compound metabolic process	B.P.	●	198	41.4226	0.000478338	ENSG00000093167, ENSG00000144161, ENSG00000091542, ENSG00000168255, ENSG00000156017, ENSG00000107643, ENSG00000140905, ENSG00000196396, ENSG00000175354, ENSG00000170581, ENSG00000213930, ENSG00000171793, ENSG00000099256, ENSG00000115942, ENSG00000197128, ENSG00000131652, ENSG00000147669, ENSG00000204301, ENSG00000127838, ENSG00000159086, ENSG00000128805, ENSG00000122386, ENSG00000087152, ENSG0000…
GO:0016071~mRNA metabolic process	B.P.		31	6.48536	0.000673976	ENSG00000144580, ENSG00000091542, ENSG00000170473, ENSG00000105939, ENSG00000005007, ENSG00000240682, ENSG00000132773, ENSG00000060688, ENSG00000169249, ENSG00000163682, ENSG00000163166, ENSG00000101654, ENSG00000149532, ENSG00000161265, ENSG00000272886, ENSG00000221914, ENSG00000198730, ENSG00000082516, ENSG00000142192, ENSG00000004487, ENSG00000213516, ENSG00000116830, ENSG00000131652, ENSG0000…
GO:0006915~apoptotic process	B.P.	●	63	13.1799	0.000730288	ENSG00000243678, ENSG00000106009, ENSG00000099985, ENSG00000103490, ENSG00000144161, ENSG00000116127, ENSG00000139687, ENSG00000151651, ENSG00000119048, ENSG00000166313, ENSG00000143514, ENSG00000184584, ENSG00000142627, ENSG00000107175, ENSG00000147437, ENSG00000149932, ENSG00000107643, ENSG00000240972, ENSG00000196396, ENSG00000175354, ENSG00000105701, ENSG00000164938, ENSG00000004487, ENSG0000…
GO:0006351~transcription, DNA-templated	B.P.		113	23.6402	0.000797017	ENSG00000125484, ENSG00000131127, ENSG00000144161, ENSG00000151651, ENSG00000168255, ENSG00000184584, ENSG00000010704, ENSG00000144560, ENSG00000107643, ENSG00000196792, ENSG00000175354, ENSG00000170581, ENSG00000198730, ENSG00000004487, ENSG00000115942, ENSG00000197128, ENSG00000112033, ENSG00000131652, ENSG00000147669, ENSG00000171703, ENSG00000204301, ENSG00000159086, ENSG00000128805, ENSG0000…
GO:0006396~RNA processing	B.P.		38	7.94979	0.000940945	ENSG00000158526, ENSG00000162927, ENSG00000047188, ENSG00000155275, ENSG00000091542, ENSG00000166173, ENSG00000240682, ENSG00000151576, ENSG00000130299, ENSG00000060688, ENSG00000169249, ENSG00000163682, ENSG00000163166, ENSG00000122435, ENSG00000127804, ENSG00000101654, ENSG00000149532, ENSG00000161265, ENSG00000105671, ENSG00000198730, ENSG00000197223, ENSG00000082516, ENSG00000111641, ENSG0000…
GO:0044237~cellular metabolic process	B.P.	●	272	56.9038	0.00102161	ENSG00000093167, ENSG00000144161, ENSG00000091542, ENSG00000164211, ENSG00000168255, ENSG00000106683, ENSG00000156017, ENSG00000107643, ENSG00000140905, ENSG00000196396, ENSG00000175354, ENSG00000170581, ENSG00000213930, ENSG00000171793, ENSG00000099256, ENSG00000115942, ENSG00000197128, ENSG00000131652, ENSG00000169239, ENSG00000147669, ENSG00000171307, ENSG00000265491, ENSG00000204301, ENSG0000…
GO:0007049~cell cycle	B.P.		60	12.5523	0.00115245	ENSG00000072864, ENSG00000099985, ENSG00000106608, ENSG00000116127, ENSG00000139687, ENSG00000119048, ENSG00000095261, ENSG00000166313, ENSG00000143514, ENSG00000160299, ENSG00000105393, ENSG00000107175, ENSG00000146425, ENSG00000240972, ENSG00000198056, ENSG00000164938, ENSG00000204264, ENSG00000115942, ENSG00000171552, ENSG00000097033, ENSG00000144677, ENSG00000144118, ENSG00000143228, ENSG0000…
GO:0009451~RNA modification	B.P.		11	2.30126	0.00117591	ENSG00000162927, ENSG00000059588, ENSG00000124608, ENSG00000122435, ENSG00000155275, ENSG00000091542, ENSG00000127804, ENSG00000111641, ENSG00000101654, ENSG00000130299, ENSG00000151576
GO:0006974~cellular response to DNA damage stimulus	B.P.	●	34	7.11297	0.00160629	ENSG00000106009, ENSG00000103490, ENSG00000144580, ENSG00000196586, ENSG00000204590, ENSG00000119048, ENSG00000005007, ENSG00000240682, ENSG00000073050, ENSG00000112062, ENSG00000166313, ENSG00000141030, ENSG00000121988, ENSG00000142627, ENSG00000105393, ENSG00000100387, ENSG00000240972, ENSG00000130985, ENSG00000129473, ENSG00000177595, ENSG00000004487, ENSG00000137337, ENSG00000241563, ENSG0000…
GO:0043414~macromolecule methylation	B.P.		16	3.34728	0.00172642	ENSG00000155275, ENSG00000198730, ENSG00000171681, ENSG00000111641, ENSG00000004487, ENSG00000112511, ENSG00000130299, ENSG00000059588, ENSG00000163166, ENSG00000122435, ENSG00000159086, ENSG00000127804, ENSG00000163348, ENSG00000102974, ENSG00000101654, ENSG00000164169
GO:0090559~regulation of membrane permeability	B.P.		8	1.67364	0.00180655	ENSG00000158769, ENSG00000107643, ENSG00000143514, ENSG00000090432, ENSG00000184990, ENSG00000122386, ENSG00000171552, ENSG00000097033
GO:0012501~programmed cell death	B.P.	●	64	13.3891	0.00189233	ENSG00000243678, ENSG00000106009, ENSG00000099985, ENSG00000103490, ENSG00000144161, ENSG00000116127, ENSG00000139687, ENSG00000151651, ENSG00000119048, ENSG00000166313, ENSG00000143514, ENSG00000184584, ENSG00000142627, ENSG00000107175, ENSG00000147437, ENSG00000149932, ENSG00000107643, ENSG00000240972, ENSG00000196396, ENSG00000175354, ENSG00000105701, ENSG00000164938, ENSG00000004487, ENSG0000…
GO:0097659~nucleic acid-templated transcription	B.P.		115	24.0586	0.00192159	ENSG00000125484, ENSG00000093167, ENSG00000131127, ENSG00000144161, ENSG00000151651, ENSG00000168255, ENSG00000184584, ENSG00000010704, ENSG00000144560, ENSG00000107643, ENSG00000196792, ENSG00000175354, ENSG00000170581, ENSG00000198730, ENSG00000129292, ENSG00000004487, ENSG00000115942, ENSG00000197128, ENSG00000112033, ENSG00000131652, ENSG00000147669, ENSG00000171703, ENSG00000204301, ENSG0000…
GO:0044260~cellular macromolecule metabolic process	B.P.	●	228	47.6987	0.00205209	ENSG00000093167, ENSG00000144161, ENSG00000091542, ENSG00000168255, ENSG00000106683, ENSG00000107643, ENSG00000196396, ENSG00000175354, ENSG00000170581, ENSG00000115942, ENSG00000197128, ENSG00000131652, ENSG00000147669, ENSG00000171307, ENSG00000265491, ENSG00000204301, ENSG00000159086, ENSG00000128805, ENSG00000122386, ENSG00000128923, ENSG00000087152, ENSG00000161638, ENSG00000180035, ENSG0000…
GO:0032774~RNA biosynthetic process	B.P.		118	24.6862	0.00225503	ENSG00000125484, ENSG00000093167, ENSG00000131127, ENSG00000144161, ENSG00000151651, ENSG00000168255, ENSG00000184584, ENSG00000010704, ENSG00000144560, ENSG00000107643, ENSG00000198056, ENSG00000196792, ENSG00000175354, ENSG00000170581, ENSG00000198730, ENSG00000129292, ENSG00000004487, ENSG00000115942, ENSG00000197128, ENSG00000112033, ENSG00000131652, ENSG00000147669, ENSG00000171703, ENSG0000…
GO:0009314~response to radiation	B.P.		21	4.39331	0.00235556	ENSG00000158769, ENSG00000107643, ENSG00000106009, ENSG00000148671, ENSG00000164938, ENSG00000112972, ENSG00000004487, ENSG00000142192, ENSG00000158773, ENSG00000171552, ENSG00000119048, ENSG00000178999, ENSG00000158290, ENSG00000112062, ENSG00000141030, ENSG00000121988, ENSG00000088256, ENSG00000078369, ENSG00000105393, ENSG00000125971, ENSG00000070669
GO:0032880~regulation of protein localization	B.P.	●	38	7.94979	0.00251494	ENSG00000157978, ENSG00000103490, ENSG00000049245, ENSG00000142082, ENSG00000177105, ENSG00000171720, ENSG00000151651, ENSG00000139687, ENSG00000112062, ENSG00000166313, ENSG00000143514, ENSG00000078674, ENSG00000184584, ENSG00000141391, ENSG00000010704, ENSG00000142627, ENSG00000160299, ENSG00000107175, ENSG00000184787, ENSG00000090989, ENSG00000178685, ENSG00000107643, ENSG00000240972, ENSG0000…
GO:0032259~methylation	B.P.		18	3.76569	0.00263403	ENSG00000156017, ENSG00000140905, ENSG00000155275, ENSG00000198730, ENSG00000171681, ENSG00000111641, ENSG00000004487, ENSG00000112511, ENSG00000130299, ENSG00000059588, ENSG00000163166, ENSG00000122435, ENSG00000159086, ENSG00000127804, ENSG00000163348, ENSG00000102974, ENSG00000101654, ENSG00000164169
GO:0010629~negative regulation of gene expression	B.P.		53	11.0879	0.002637	ENSG00000180573, ENSG00000143390, ENSG00000144161, ENSG00000139687, ENSG00000119048, ENSG00000135919, ENSG00000188986, ENSG00000240972, ENSG00000175354, ENSG00000196792, ENSG00000198730, ENSG00000164938, ENSG00000004487, ENSG00000115942, ENSG00000196357, ENSG00000112511, ENSG00000112033, ENSG00000064932, ENSG00000171634, ENSG00000141002, ENSG00000151718, ENSG00000147669, ENSG00000122386, ENSG0000…
GO:0006325~chromatin organization	B.P.		32	6.69456	0.00268512	ENSG00000125484, ENSG00000180573, ENSG00000080503, ENSG00000142082, ENSG00000171720, ENSG00000139687, ENSG00000119048, ENSG00000178999, ENSG00000166313, ENSG00000163166, ENSG00000083544, ENSG00000163348, ENSG00000061273, ENSG00000105393, ENSG00000105011, ENSG00000123485, ENSG00000178685, ENSG00000107643, ENSG00000198730, ENSG00000075089, ENSG00000004487, ENSG00000112511, ENSG00000171634, ENSG0000…
GO:0097193~intrinsic apoptotic signaling pathway	B.P.	●	16	3.34728	0.00272978	ENSG00000240972, ENSG00000196396, ENSG00000175354, ENSG00000103490, ENSG00000129473, ENSG00000004487, ENSG00000127191, ENSG00000171552, ENSG00000105928, ENSG00000097033, ENSG00000143514, ENSG00000184990, ENSG00000142627, ENSG00000107175, ENSG00000087074, ENSG00000109501
GO:0009218~pyrimidine ribonucleotide metabolic process	B.P.		5	1.04603	0.00304655	ENSG00000243678, ENSG00000094841, ENSG00000171793, ENSG00000239672, ENSG00000147853
GO:0016569~covalent chromatin modification	B.P.		25	5.23013	0.00305859	ENSG00000125484, ENSG00000142082, ENSG00000171720, ENSG00000139687, ENSG00000119048, ENSG00000178999, ENSG00000166313, ENSG00000163166, ENSG00000083544, ENSG00000163348, ENSG00000061273, ENSG00000105393, ENSG00000105011, ENSG00000107643, ENSG00000198730, ENSG00000004487, ENSG00000112511, ENSG00000171634, ENSG00000158290, ENSG00000159086, ENSG00000102974, ENSG00000163635, ENSG00000011485, ENSG0000…
GO:0071360~cellular response to exogenous dsRNA	B.P.		4	0.83682	0.00314417	ENSG00000144118, ENSG00000184584, ENSG00000090432, ENSG00000105939
GO:0051130~positive regulation of cellular component organization	B.P.	●	44	9.20502	0.00317646	ENSG00000157978, ENSG00000243678, ENSG00000103490, ENSG00000137804, ENSG00000115935, ENSG00000090432, ENSG00000177105, ENSG00000139687, ENSG00000119048, ENSG00000178999, ENSG00000141552, ENSG00000112062, ENSG00000166313, ENSG00000143514, ENSG00000141391, ENSG00000010704, ENSG00000142627, ENSG00000100387, ENSG00000106683, ENSG00000239672, ENSG00000107643, ENSG00000172260, ENSG00000133216, ENSG0000…
GO:0051276~chromosome organization	B.P.		44	9.20502	0.00325604	ENSG00000125484, ENSG00000072864, ENSG00000180573, ENSG00000137804, ENSG00000080503, ENSG00000142082, ENSG00000171720, ENSG00000139687, ENSG00000119048, ENSG00000005007, ENSG00000178999, ENSG00000141552, ENSG00000166313, ENSG00000163166, ENSG00000141030, ENSG00000083544, ENSG00000121988, ENSG00000163348, ENSG00000061273, ENSG00000105393, ENSG00000100387, ENSG00000105011, ENSG00000123485, ENSG0000…
GO:2001242~regulation of intrinsic apoptotic signaling pathway	B.P.		11	2.30126	0.00333862	ENSG00000240972, ENSG00000103490, ENSG00000129473, ENSG00000196396, ENSG00000175354, ENSG00000004487, ENSG00000171552, ENSG00000107175, ENSG00000105928, ENSG00000109501, ENSG00000097033
GO:0031060~regulation of histone methylation	B.P.		7	1.46444	0.00338653	ENSG00000163166, ENSG00000159086, ENSG00000198730, ENSG00000163348, ENSG00000004487, ENSG00000102974, ENSG00000112511
GO:0048519~negative regulation of biological process	B.P.	●	135	28.2427	0.00341492	ENSG00000144161, ENSG00000116127, ENSG00000151651, ENSG00000143514, ENSG00000183010, ENSG00000010704, ENSG00000106683, ENSG00000147437, ENSG00000107643, ENSG00000196792, ENSG00000196396, ENSG00000175354, ENSG00000198730, ENSG00000104537, ENSG00000204264, ENSG00000004487, ENSG00000115942, ENSG00000171552, ENSG00000112033, ENSG00000131652, ENSG00000144677, ENSG00000171943, ENSG00000147669, ENSG0000…
GO:0000122~negative regulation of transcription from RNA polymerase II promoter	B.P.		31	6.48536	0.00343146	ENSG00000072401, ENSG00000143390, ENSG00000144161, ENSG00000171681, ENSG00000169242, ENSG00000080503, ENSG00000171720, ENSG00000139687, ENSG00000178999, ENSG00000164751, ENSG00000061273, ENSG00000188986, ENSG00000111727, ENSG00000175354, ENSG00000196792, ENSG00000198730, ENSG00000172465, ENSG00000004487, ENSG00000115942, ENSG00000196357, ENSG00000112033, ENSG00000171634, ENSG00000141002, ENSG0000…
GO:0034654~nucleobase-containing compound biosynthetic process	B.P.		128	26.7782	0.00377209	ENSG00000125484, ENSG00000093167, ENSG00000131127, ENSG00000144161, ENSG00000151651, ENSG00000168255, ENSG00000184584, ENSG00000010704, ENSG00000144560, ENSG00000107643, ENSG00000198056, ENSG00000196792, ENSG00000175354, ENSG00000170581, ENSG00000198730, ENSG00000129292, ENSG00000171793, ENSG00000004487, ENSG00000099256, ENSG00000115942, ENSG00000197128, ENSG00000112033, ENSG00000131652, ENSG0000…
GO:0070201~regulation of establishment of protein localization	B.P.	●	33	6.90377	0.00378447	ENSG00000157978, ENSG00000103490, ENSG00000049245, ENSG00000142082, ENSG00000177105, ENSG00000171720, ENSG00000151651, ENSG00000112062, ENSG00000166313, ENSG00000143514, ENSG00000078674, ENSG00000184584, ENSG00000141391, ENSG00000142627, ENSG00000160299, ENSG00000107175, ENSG00000184787, ENSG00000090989, ENSG00000178685, ENSG00000107643, ENSG00000240972, ENSG00000196396, ENSG00000131437, ENSG0000…
GO:0006357~regulation of transcription from RNA polymerase II promoter	B.P.		62	12.9707	0.00381649	ENSG00000130511, ENSG00000243678, ENSG00000099985, ENSG00000143390, ENSG00000144161, ENSG00000244405, ENSG00000139687, ENSG00000166313, ENSG00000184584, ENSG00000010704, ENSG00000188986, ENSG00000100387, ENSG00000107175, ENSG00000148671, ENSG00000175354, ENSG00000196792, ENSG00000105701, ENSG00000198730, ENSG00000170581, ENSG00000004487, ENSG00000115942, ENSG00000196357, ENSG00000112033, ENSG0000…
GO:0006397~mRNA processing	B.P.		22	4.60251	0.00418881	ENSG00000198730, ENSG00000091542, ENSG00000082516, ENSG00000004487, ENSG00000142192, ENSG00000213516, ENSG00000116830, ENSG00000240682, ENSG00000131652, ENSG00000167258, ENSG00000060688, ENSG00000139793, ENSG00000169249, ENSG00000147669, ENSG00000163166, ENSG00000126945, ENSG00000168066, ENSG00000101654, ENSG00000149532, ENSG00000161265, ENSG00000140830, ENSG00000068394
GO:0018130~heterocycle biosynthetic process	B.P.		129	26.9874	0.00424877	ENSG00000125484, ENSG00000093167, ENSG00000131127, ENSG00000144161, ENSG00000151651, ENSG00000168255, ENSG00000184584, ENSG00000136371, ENSG00000010704, ENSG00000144560, ENSG00000107643, ENSG00000198056, ENSG00000196792, ENSG00000175354, ENSG00000170581, ENSG00000198730, ENSG00000129292, ENSG00000171793, ENSG00000004487, ENSG00000099256, ENSG00000115942, ENSG00000197128, ENSG00000112033, ENSG0000…
GO:0010605~negative regulation of macromolecule metabolic process	B.P.		75	15.6904	0.00425875	ENSG00000180573, ENSG00000103490, ENSG00000143390, ENSG00000144161, ENSG00000139687, ENSG00000119048, ENSG00000095261, ENSG00000166313, ENSG00000163162, ENSG00000010704, ENSG00000135919, ENSG00000188986, ENSG00000106683, ENSG00000184787, ENSG00000240972, ENSG00000196396, ENSG00000175354, ENSG00000196792, ENSG00000198730, ENSG00000164938, ENSG00000204264, ENSG00000004487, ENSG00000115942, ENSG0000…
GO:0033554~cellular response to stress	B.P.	●	60	12.5523	0.00434591	ENSG00000243678, ENSG00000106009, ENSG00000103490, ENSG00000244405, ENSG00000130714, ENSG00000139921, ENSG00000204590, ENSG00000151651, ENSG00000119048, ENSG00000240682, ENSG00000166313, ENSG00000183010, ENSG00000010704, ENSG00000142627, ENSG00000105393, ENSG00000100387, ENSG00000107175, ENSG00000184787, ENSG00000107643, ENSG00000240972, ENSG00000196396, ENSG00000175354, ENSG00000164938, ENSG0000…
GO:1901362~organic cyclic compound biosynthetic process	B.P.		132	27.6151	0.00441718	ENSG00000125484, ENSG00000093167, ENSG00000131127, ENSG00000144161, ENSG00000151651, ENSG00000164211, ENSG00000168255, ENSG00000184584, ENSG00000136371, ENSG00000010704, ENSG00000144560, ENSG00000107643, ENSG00000198056, ENSG00000196792, ENSG00000175354, ENSG00000170581, ENSG00000198730, ENSG00000129292, ENSG00000171793, ENSG00000004487, ENSG00000099256, ENSG00000115942, ENSG00000197128, ENSG0000…
GO:0048523~negative regulation of cellular process	B.P.	●	126	26.3598	0.00453605	ENSG00000144161, ENSG00000116127, ENSG00000151651, ENSG00000143514, ENSG00000183010, ENSG00000010704, ENSG00000106683, ENSG00000147437, ENSG00000107643, ENSG00000196792, ENSG00000196396, ENSG00000175354, ENSG00000198730, ENSG00000104537, ENSG00000204264, ENSG00000004487, ENSG00000115942, ENSG00000171552, ENSG00000112033, ENSG00000131652, ENSG00000144677, ENSG00000171943, ENSG00000127838, ENSG0000…
GO:0009892~negative regulation of metabolic process	B.P.		80	16.7364	0.00467899	ENSG00000180573, ENSG00000103490, ENSG00000143390, ENSG00000144161, ENSG00000139687, ENSG00000119048, ENSG00000095261, ENSG00000166313, ENSG00000163162, ENSG00000010704, ENSG00000135919, ENSG00000188986, ENSG00000106683, ENSG00000184787, ENSG00000102393, ENSG00000240972, ENSG00000196396, ENSG00000175354, ENSG00000196792, ENSG00000198730, ENSG00000164938, ENSG00000204264, ENSG00000004487, ENSG0000…
GO:0019438~aromatic compound biosynthetic process	B.P.		129	26.9874	0.00472479	ENSG00000125484, ENSG00000093167, ENSG00000131127, ENSG00000144161, ENSG00000151651, ENSG00000168255, ENSG00000184584, ENSG00000136371, ENSG00000010704, ENSG00000144560, ENSG00000107643, ENSG00000198056, ENSG00000196792, ENSG00000175354, ENSG00000170581, ENSG00000198730, ENSG00000129292, ENSG00000171793, ENSG00000004487, ENSG00000099256, ENSG00000115942, ENSG00000197128, ENSG00000112033, ENSG0000…
GO:0001510~RNA methylation	B.P.		7	1.46444	0.00498273	ENSG00000059588, ENSG00000122435, ENSG00000155275, ENSG00000127804, ENSG00000111641, ENSG00000101654, ENSG00000130299
	GOTERM_BP_ALL			GO:0022402~cell cycle process			48	10.0418	0.00532655	ENSG00000131467, ENSG00000072401, ENSG00000072864, ENSG00000099985, ENSG00000137804, ENSG00000144580, ENSG00000171720, ENSG00000116127, ENSG00000139687, ENSG00000095261, ENSG00000119048, ENSG00000005007, ENSG00000178999, ENSG00000141552, ENSG00000112062, ENSG00000166313, ENSG00000078674, ENSG00000162413, ENSG00000149357, ENSG00000160299, ENSG00000105393, ENSG00000221914, ENSG00000146425, ENSG0000…	398	1357	16792	1.49238	1	0.4273	0.426361
	GOTERM_BP_ALL			GO:1901028~regulation of mitochondrial outer membrane permeabilization involved in apoptotic signaling pathway			6	1.25523	0.00535299	ENSG00000107643, ENSG00000143514, ENSG00000090432, ENSG00000184990, ENSG00000122386, ENSG00000097033	398	48	16792	5.27387	1	0.4273	0.426361
●	GOTERM_BP_ALL			GO:1904951~positive regulation of establishment of protein localization			23	4.81172	0.00599438	ENSG00000107643, ENSG00000240972, ENSG00000103490, ENSG00000131437, ENSG00000116815, ENSG00000104537, ENSG00000049245, ENSG00000142082, ENSG00000177105, ENSG00000171720, ENSG00000112033, ENSG00000151651, ENSG00000097033, ENSG00000112062, ENSG00000166313, ENSG00000143514, ENSG00000078674, ENSG00000184584, ENSG00000141391, ENSG00000142627, ENSG00000160299, ENSG00000090989, ENSG00000148677	398	517	16792	1.87697	1	0.462128	0.461113
	GOTERM_BP_ALL			GO:1903506~regulation of nucleic acid-templated transcription			108	22.5941	0.00599886	ENSG00000093167, ENSG00000131127, ENSG00000144161, ENSG00000151651, ENSG00000184584, ENSG00000010704, ENSG00000144560, ENSG00000107643, ENSG00000196792, ENSG00000175354, ENSG00000170581, ENSG00000198730, ENSG00000129292, ENSG00000004487, ENSG00000115942, ENSG00000197128, ENSG00000112033, ENSG00000147669, ENSG00000171703, ENSG00000204301, ENSG00000159086, ENSG00000128805, ENSG00000122386, ENSG0000…	398	3625	16792	1.257	1	0.462128	0.461113
	GOTERM_BP_ALL			GO:0046902~regulation of mitochondrial membrane permeability			7	1.46444	0.00617221	ENSG00000107643, ENSG00000143514, ENSG00000090432, ENSG00000184990, ENSG00000122386, ENSG00000171552, ENSG00000097033	398	70	16792	4.2191	1	0.462128	0.461113
	GOTERM_BP_ALL			GO:0072331~signal transduction by p53 class mediator			11	2.30126	0.00619557	ENSG00000240972, ENSG00000143514, ENSG00000103490, ENSG00000144580, ENSG00000177595, ENSG00000196586, ENSG00000004487, ENSG00000182973, ENSG00000148677, ENSG00000097033, ENSG00000186834	398	166	16792	2.79579	1	0.462128	0.461113
	GOTERM_BP_ALL			GO:0010468~regulation of gene expression			126	26.3598	0.00651771	ENSG00000093167, ENSG00000131127, ENSG00000144161, ENSG00000151651, ENSG00000184584, ENSG00000010704, ENSG00000144560, ENSG00000272886, ENSG00000147437, ENSG00000107643, ENSG00000196792, ENSG00000175354, ENSG00000170581, ENSG00000198730, ENSG00000204264, ENSG00000129292, ENSG00000004487, ENSG00000115942, ENSG00000197128, ENSG00000112033, ENSG00000147669, ENSG00000171703, ENSG00000204301, ENSG0000…	398	4345	16792	1.22349	1	0.47053	0.469496
	GOTERM_BP_ALL			GO:0006400~tRNA modification			7	1.46444	0.00661105	ENSG00000162927, ENSG00000059588, ENSG00000124608, ENSG00000122435, ENSG00000155275, ENSG00000130299, ENSG00000151576	398	71	16792	4.15967	1	0.47053	0.469496
	GOTERM_BP_ALL			GO:0044271~cellular nitrogen compound biosynthetic process			141	29.4979	0.00661845	ENSG00000125484, ENSG00000093167, ENSG00000131127, ENSG00000144161, ENSG00000151651, ENSG00000168255, ENSG00000184584, ENSG00000136371, ENSG00000010704, ENSG00000144560, ENSG00000107643, ENSG00000198056, ENSG00000196792, ENSG00000175354, ENSG00000170581, ENSG00000198730, ENSG00000129292, ENSG00000171793, ENSG00000004487, ENSG00000099256, ENSG00000115942, ENSG00000197128, ENSG00000112033, ENSG0000…	398	4947	16792	1.20253	1	0.47053	0.469496
	GOTERM_BP_ALL			GO:2001243~negative regulation of intrinsic apoptotic signaling pathway			8	1.67364	0.00688546	ENSG00000240972, ENSG00000129473, ENSG00000196396, ENSG00000004487, ENSG00000171552, ENSG00000107175, ENSG00000109501, ENSG00000097033	398	94	16792	3.59072	1	0.472271	0.471233
	GOTERM_BP_ALL			GO:0006355~regulation of transcription, DNA-templated			107	22.3849	0.0069322	ENSG00000093167, ENSG00000131127, ENSG00000144161, ENSG00000151651, ENSG00000184584, ENSG00000010704, ENSG00000144560, ENSG00000107643, ENSG00000196792, ENSG00000175354, ENSG00000170581, ENSG00000198730, ENSG00000129292, ENSG00000004487, ENSG00000115942, ENSG00000197128, ENSG00000112033, ENSG00000147669, ENSG00000171703, ENSG00000204301, ENSG00000159086, ENSG00000128805, ENSG00000122386, ENSG0000…	398	3603	16792	1.25296	1	0.472271	0.471233
	GOTERM_BP_ALL			GO:2001141~regulation of RNA biosynthetic process			108	22.5941	0.00704011	ENSG00000093167, ENSG00000131127, ENSG00000144161, ENSG00000151651, ENSG00000184584, ENSG00000010704, ENSG00000144560, ENSG00000107643, ENSG00000196792, ENSG00000175354, ENSG00000170581, ENSG00000198730, ENSG00000129292, ENSG00000004487, ENSG00000115942, ENSG00000197128, ENSG00000112033, ENSG00000147669, ENSG00000171703, ENSG00000204301, ENSG00000159086, ENSG00000128805, ENSG00000122386, ENSG0000…	398	3644	16792	1.25045	1	0.472271	0.471233
	GOTERM_BP_ALL			GO:0051252~regulation of RNA metabolic process			111	23.2218	0.00705811	ENSG00000093167, ENSG00000131127, ENSG00000144161, ENSG00000151651, ENSG00000184584, ENSG00000010704, ENSG00000144560, ENSG00000107643, ENSG00000196792, ENSG00000175354, ENSG00000170581, ENSG00000198730, ENSG00000129292, ENSG00000004487, ENSG00000115942, ENSG00000197128, ENSG00000112033, ENSG00000147669, ENSG00000171703, ENSG00000204301, ENSG00000159086, ENSG00000128805, ENSG00000122386, ENSG0000…	398	3762	16792	1.24487	1	0.472271	0.471233
●	GOTERM_BP_ALL			GO:0060255~regulation of macromolecule metabolic process			162	33.8912	0.0074562	ENSG00000093167, ENSG00000131127, ENSG00000144161, ENSG00000151651, ENSG00000166233, ENSG00000184584, ENSG00000010704, ENSG00000144560, ENSG00000272886, ENSG00000106683, ENSG00000147437, ENSG00000107643, ENSG00000196792, ENSG00000196396, ENSG00000175354, ENSG00000170581, ENSG00000198730, ENSG00000204264, ENSG00000129292, ENSG00000004487, ENSG00000115942, ENSG00000197128, ENSG00000112033, ENSG0000…	398	5815	16792	1.1754	1	0.491677	0.490596
●	GOTERM_BP_ALL			GO:1903827~regulation of cellular protein localization			24	5.02092	0.00784398	ENSG00000178685, ENSG00000107643, ENSG00000157978, ENSG00000196396, ENSG00000131437, ENSG00000104537, ENSG00000004487, ENSG00000171552, ENSG00000177105, ENSG00000171720, ENSG00000139687, ENSG00000097033, ENSG00000112062, ENSG00000144118, ENSG00000143514, ENSG00000078674, ENSG00000184584, ENSG00000141391, ENSG00000010704, ENSG00000142627, ENSG00000160299, ENSG00000185104, ENSG00000107175, ENSG0000…	398	562	16792	1.80175	1	0.498013	0.496918
	GOTERM_BP_ALL			GO:0009416~response to light stimulus			15	3.13808	0.00789564	ENSG00000107643, ENSG00000164938, ENSG00000112972, ENSG00000004487, ENSG00000142192, ENSG00000158773, ENSG00000119048, ENSG00000178999, ENSG00000158290, ENSG00000141030, ENSG00000121988, ENSG00000088256, ENSG00000078369, ENSG00000125971, ENSG00000070669	398	284	16792	2.2284	1	0.498013	0.496918
●	GOTERM_BP_ALL			GO:0009987~cellular process			381	79.7071	0.00797938	ENSG00000093167, ENSG00000144161, ENSG00000091542, ENSG00000139921, ENSG00000116127, ENSG00000169228, ENSG00000164211, ENSG00000143514, ENSG00000168255, ENSG00000088256, ENSG00000106683, ENSG00000147437, ENSG00000157107, ENSG00000156017, ENSG00000107643, ENSG00000151364, ENSG00000140905, ENSG00000196396, ENSG00000175354, ENSG00000170581, ENSG00000174021, ENSG00000156011, ENSG00000213930, ENSG0000…	398	15558	16792	1.03321	1	0.498013	0.496918
	GOTERM_BP_ALL			GO:0006283~transcription-coupled nucleotide-excision repair			7	1.46444	0.00806328	ENSG00000158290, ENSG00000147669, ENSG00000141030, ENSG00000100387, ENSG00000240682, ENSG00000105486, ENSG00000073050	398	74	16792	3.99104	1	0.498013	0.496918
	GOTERM_BP_ALL			GO:0046131~pyrimidine ribonucleoside metabolic process			5	1.04603	0.00814912	ENSG00000243678, ENSG00000094841, ENSG00000171793, ENSG00000239672, ENSG00000147853	398	34	16792	6.20455	1	0.498013	0.496918
	GOTERM_BP_ALL			GO:0009208~pyrimidine ribonucleoside triphosphate metabolic process			4	0.83682	0.00821898	ENSG00000243678, ENSG00000171793, ENSG00000239672, ENSG00000147853	398	18	16792	9.37577	1	0.498013	0.496918
●	GOTERM_BP_ALL			GO:0071704~organic substance metabolic process			277	57.9498	0.008488	ENSG00000093167, ENSG00000144161, ENSG00000091542, ENSG00000116127, ENSG00000164211, ENSG00000168255, ENSG00000106683, ENSG00000147437, ENSG00000156017, ENSG00000107643, ENSG00000140905, ENSG00000196396, ENSG00000175354, ENSG00000170581, ENSG00000213930, ENSG00000171793, ENSG00000099256, ENSG00000115942, ENSG00000197128, ENSG00000131652, ENSG00000147669, ENSG00000171307, ENSG00000265491, ENSG0000…	398	10707	16792	1.09152	1	0.498013	0.496918
	GOTERM_BP_ALL			GO:0006457~protein folding			13	2.71967	0.00849994	ENSG00000109519, ENSG00000163528, ENSG00000105701, ENSG00000139921, ENSG00000205981, ENSG00000096060, ENSG00000069966, ENSG00000115541, ENSG00000097033, ENSG00000117385, ENSG00000078369, ENSG00000089597, ENSG00000109501	398	229	16792	2.39512	1	0.498013	0.496918
●	GOTERM_BP_ALL			GO:0048522~positive regulation of cellular process			135	28.2427	0.00879255	ENSG00000144161, ENSG00000151651, ENSG00000166233, ENSG00000164211, ENSG00000143514, ENSG00000184584, ENSG00000010704, ENSG00000106683, ENSG00000107643, ENSG00000196792, ENSG00000196396, ENSG00000175354, ENSG00000198730, ENSG00000174021, ENSG00000104537, ENSG00000204264, ENSG00000004487, ENSG00000171552, ENSG00000112033, ENSG00000115541, ENSG00000171943, ENSG00000147669, ENSG00000171703, ENSG0000…	398	4744	16792	1.20063	1	0.498013	0.496918
	GOTERM_BP_ALL			GO:0071216~cellular response to biotic stimulus			11	2.30126	0.0088567	ENSG00000112062, ENSG00000107643, ENSG00000240972, ENSG00000162892, ENSG00000103490, ENSG00000198730, ENSG00000112033, ENSG00000064932, ENSG00000109501, ENSG00000148677, ENSG00000005007	398	175	16792	2.652	1	0.498013	0.496918
	GOTERM_BP_ALL			GO:0010604~positive regulation of macromolecule metabolic process			87	18.2008	0.00891614	ENSG00000130511, ENSG00000243678, ENSG00000106009, ENSG00000099985, ENSG00000103490, ENSG00000144161, ENSG00000244405, ENSG00000049245, ENSG00000139687, ENSG00000151651, ENSG00000119048, ENSG00000095261, ENSG00000166233, ENSG00000166313, ENSG00000184584, ENSG00000010704, ENSG00000105393, ENSG00000188986, ENSG00000107175, ENSG00000107643, ENSG00000240972, ENSG00000148671, ENSG00000196396, ENSG0000…	398	2856	16792	1.28523	1	0.498013	0.496918
	GOTERM_BP_ALL			GO:0071222~cellular response to lipopolysaccharide			10	2.09205	0.00903333	ENSG00000112062, ENSG00000107643, ENSG00000240972, ENSG00000162892, ENSG00000103490, ENSG00000198730, ENSG00000112033, ENSG00000064932, ENSG00000148677, ENSG00000005007	398	149	16792	2.83161	1	0.498013	0.496918
●	GOTERM_BP_ALL			GO:0019222~regulation of metabolic process			170	35.5649	0.00905519	ENSG00000093167, ENSG00000131127, ENSG00000144161, ENSG00000151651, ENSG00000166233, ENSG00000164211, ENSG00000184584, ENSG00000010704, ENSG00000144560, ENSG00000272886, ENSG00000106683, ENSG00000147437, ENSG00000107643, ENSG00000196792, ENSG00000196396, ENSG00000175354, ENSG00000170581, ENSG00000198730, ENSG00000204264, ENSG00000129292, ENSG00000004487, ENSG00000115942, ENSG00000197128, ENSG0000…	398	6171	16792	1.16229	1	0.498013	0.496918
	GOTERM_BP_ALL			GO:0009893~positive regulation of metabolic process			92	19.2469	0.00916232	ENSG00000130511, ENSG00000243678, ENSG00000106009, ENSG00000099985, ENSG00000103490, ENSG00000144161, ENSG00000244405, ENSG00000049245, ENSG00000139687, ENSG00000151651, ENSG00000119048, ENSG00000095261, ENSG00000166233, ENSG00000164211, ENSG00000166313, ENSG00000184584, ENSG00000010704, ENSG00000105393, ENSG00000188986, ENSG00000107175, ENSG00000107643, ENSG00000240972, ENSG00000148671, ENSG0000…	398	3052	16792	1.27181	1	0.498013	0.496918
	GOTERM_BP_ALL			GO:0010941~regulation of cell death			51	10.6695	0.00919409	ENSG00000243678, ENSG00000099985, ENSG00000103490, ENSG00000144161, ENSG00000116127, ENSG00000151651, ENSG00000119048, ENSG00000166313, ENSG00000143514, ENSG00000183010, ENSG00000107175, ENSG00000147437, ENSG00000149932, ENSG00000107643, ENSG00000240972, ENSG00000196396, ENSG00000175354, ENSG00000105701, ENSG00000164938, ENSG00000004487, ENSG00000127191, ENSG00000171552, ENSG00000112033, ENSG0000…	398	1509	16792	1.42594	1	0.498013	0.496918
●	GOTERM_BP_ALL			GO:0008152~metabolic process			285	59.6234	0.00941269	ENSG00000093167, ENSG00000144161, ENSG00000091542, ENSG00000139921, ENSG00000116127, ENSG00000164211, ENSG00000168255, ENSG00000106683, ENSG00000147437, ENSG00000156017, ENSG00000107643, ENSG00000140905, ENSG00000196396, ENSG00000175354, ENSG00000170581, ENSG00000213930, ENSG00000171793, ENSG00000099256, ENSG00000115942, ENSG00000197128, ENSG00000131652, ENSG00000169239, ENSG00000147669, ENSG0000…	398	11075	16792	1.08573	1	0.503426	0.502319
●	GOTERM_BP_ALL			GO:0044238~primary metabolic process			266	55.6485	0.00953177	ENSG00000093167, ENSG00000144161, ENSG00000091542, ENSG00000116127, ENSG00000164211, ENSG00000168255, ENSG00000106683, ENSG00000107643, ENSG00000140905, ENSG00000196396, ENSG00000175354, ENSG00000170581, ENSG00000213930, ENSG00000171793, ENSG00000099256, ENSG00000115942, ENSG00000197128, ENSG00000131652, ENSG00000147669, ENSG00000171307, ENSG00000265491, ENSG00000204301, ENSG00000127838, ENSG0000…	398	10243	16792	1.09565	1	0.503426	0.502319
	GOTERM_BP_ALL			GO:0043065~positive regulation of apoptotic process			24	5.02092	0.00962594	ENSG00000107643, ENSG00000050748, ENSG00000175354, ENSG00000099985, ENSG00000103490, ENSG00000144161, ENSG00000164938, ENSG00000177595, ENSG00000090432, ENSG00000196388, ENSG00000066248, ENSG00000127191, ENSG00000171552, ENSG00000105928, ENSG00000151651, ENSG00000115541, ENSG00000097033, ENSG00000166313, ENSG00000143514, ENSG00000184990, ENSG00000122386, ENSG00000185104, ENSG00000109861, ENSG0000…	398	572	16792	1.77025	1	0.503426	0.502319
	GOTERM_BP_ALL			GO:0010942~positive regulation of cell death			25	5.23013	0.00993009	ENSG00000099985, ENSG00000103490, ENSG00000144161, ENSG00000090432, ENSG00000196388, ENSG00000066248, ENSG00000151651, ENSG00000166313, ENSG00000143514, ENSG00000107643, ENSG00000050748, ENSG00000175354, ENSG00000177595, ENSG00000164938, ENSG00000127191, ENSG00000171552, ENSG00000105928, ENSG00000115541, ENSG00000097033, ENSG00000184990, ENSG00000122386, ENSG00000140854, ENSG00000185104, ENSG0000…	398	607	16792	1.73768	1	0.513431	0.512302
	GOTERM_BP_ALL			GO:0043068~positive regulation of programmed cell death			24	5.02092	0.0105583	ENSG00000107643, ENSG00000050748, ENSG00000175354, ENSG00000099985, ENSG00000103490, ENSG00000144161, ENSG00000164938, ENSG00000177595, ENSG00000090432, ENSG00000196388, ENSG00000066248, ENSG00000127191, ENSG00000171552, ENSG00000105928, ENSG00000151651, ENSG00000115541, ENSG00000097033, ENSG00000166313, ENSG00000143514, ENSG00000184990, ENSG00000122386, ENSG00000185104, ENSG00000109861, ENSG0000…	398	577	16792	1.75491	1	0.539777	0.538591
	GOTERM_BP_ALL			GO:0031400~negative regulation of protein modification process			24	5.02092	0.01072	ENSG00000178685, ENSG00000131467, ENSG00000072401, ENSG00000196396, ENSG00000175354, ENSG00000103490, ENSG00000204264, ENSG00000196388, ENSG00000142082, ENSG00000004487, ENSG00000112511, ENSG00000171720, ENSG00000139687, ENSG00000095261, ENSG00000119048, ENSG00000141552, ENSG00000144677, ENSG00000117385, ENSG00000163162, ENSG00000010704, ENSG00000011485, ENSG00000106683, ENSG00000087074, ENSG0000…	398	578	16792	1.75187	1	0.541953	0.540762
	GOTERM_BP_ALL			GO:0007006~mitochondrial membrane organization			8	1.67364	0.0111428	ENSG00000107643, ENSG00000143514, ENSG00000090432, ENSG00000184990, ENSG00000122386, ENSG00000171552, ENSG00000184831, ENSG00000097033	398	103	16792	3.27697	1	0.551648	0.550435
	GOTERM_BP_ALL			GO:0043933~macromolecular complex subunit organization			76	15.8996	0.0111542	ENSG00000125484, ENSG00000072864, ENSG00000180573, ENSG00000108826, ENSG00000243678, ENSG00000103490, ENSG00000049245, ENSG00000139687, ENSG00000119048, ENSG00000095261, ENSG00000240682, ENSG00000166313, ENSG00000163166, ENSG00000117174, ENSG00000164494, ENSG00000010704, ENSG00000105393, ENSG00000100387, ENSG00000149532, ENSG00000157107, ENSG00000107643, ENSG00000240972, ENSG00000151364, ENSG0000…	398	2461	16792	1.30293	1	0.551648	0.550435
	GOTERM_BP_ALL			GO:0071219~cellular response to molecule of bacterial origin			10	2.09205	0.0115172	ENSG00000112062, ENSG00000107643, ENSG00000240972, ENSG00000162892, ENSG00000103490, ENSG00000198730, ENSG00000112033, ENSG00000064932, ENSG00000148677, ENSG00000005007	398	155	16792	2.722	1	0.563391	0.562153
●	GOTERM_BP_ALL			GO:0080090~regulation of primary metabolic process			160	33.4728	0.0116393	ENSG00000093167, ENSG00000131127, ENSG00000144161, ENSG00000151651, ENSG00000166233, ENSG00000164211, ENSG00000184584, ENSG00000010704, ENSG00000144560, ENSG00000106683, ENSG00000107643, ENSG00000196792, ENSG00000196396, ENSG00000175354, ENSG00000170581, ENSG00000198730, ENSG00000204264, ENSG00000129292, ENSG00000004487, ENSG00000115942, ENSG00000197128, ENSG00000112033, ENSG00000115541, ENSG0000…	398	5798	16792	1.16429	1	0.563391	0.562153
	GOTERM_BP_ALL			GO:0070059~intrinsic apoptotic signaling pathway in response to endoplasmic reticulum stress			6	1.25523	0.0118329	ENSG00000196396, ENSG00000175354, ENSG00000127191, ENSG00000107175, ENSG00000087074, ENSG00000109501	398	58	16792	4.36458	1	0.56464	0.563399
●	GOTERM_BP_ALL			GO:1902532~negative regulation of intracellular signal transduction			20	4.1841	0.0119153	ENSG00000240972, ENSG00000196396, ENSG00000175354, ENSG00000103490, ENSG00000129473, ENSG00000090432, ENSG00000142082, ENSG00000004487, ENSG00000171552, ENSG00000171720, ENSG00000119048, ENSG00000097033, ENSG00000151718, ENSG00000163162, ENSG00000061273, ENSG00000142627, ENSG00000135919, ENSG00000185104, ENSG00000107175, ENSG00000109501	398	454	16792	1.85863	1	0.56464	0.563399
●	GOTERM_BP_ALL			GO:0031323~regulation of cellular metabolic process			161	33.682	0.0120374	ENSG00000093167, ENSG00000131127, ENSG00000144161, ENSG00000151651, ENSG00000166233, ENSG00000164211, ENSG00000184584, ENSG00000010704, ENSG00000144560, ENSG00000106683, ENSG00000107643, ENSG00000196792, ENSG00000196396, ENSG00000175354, ENSG00000170581, ENSG00000198730, ENSG00000204264, ENSG00000129292, ENSG00000004487, ENSG00000115942, ENSG00000197128, ENSG00000112033, ENSG00000115541, ENSG0000…	398	5844	16792	1.16234	1	0.56464	0.563399
	GOTERM_BP_ALL			GO:1903047~mitotic cell cycle process			33	6.90377	0.0125528	ENSG00000131467, ENSG00000072401, ENSG00000072864, ENSG00000137804, ENSG00000144580, ENSG00000116127, ENSG00000139687, ENSG00000095261, ENSG00000178999, ENSG00000141552, ENSG00000078674, ENSG00000162413, ENSG00000160299, ENSG00000105393, ENSG00000221914, ENSG00000146425, ENSG00000198056, ENSG00000177595, ENSG00000204264, ENSG00000142192, ENSG00000137337, ENSG00000115942, ENSG00000171552, ENSG0000…	398	890	16792	1.56438	1	0.582811	0.58153
	GOTERM_BP_ALL			GO:0036499~PERK-mediated unfolded protein response			4	0.83682	0.0127141	ENSG00000196396, ENSG00000175354, ENSG00000087074, ENSG00000070669	398	21	16792	8.03637	1	0.584335	0.583051
	GOTERM_BP_ALL			GO:1901030~positive regulation of mitochondrial outer membrane permeabilization involved in apoptotic signaling pathway			5	1.04603	0.0131816	ENSG00000107643, ENSG00000143514, ENSG00000184990, ENSG00000122386, ENSG00000097033	398	39	16792	5.4091	1	0.599762	0.598444
	GOTERM_BP_ALL			GO:0051171~regulation of nitrogen compound metabolic process			125	26.1506	0.0136796	ENSG00000093167, ENSG00000131127, ENSG00000144161, ENSG00000151651, ENSG00000184584, ENSG00000010704, ENSG00000144560, ENSG00000107643, ENSG00000196792, ENSG00000196396, ENSG00000175354, ENSG00000170581, ENSG00000198730, ENSG00000204264, ENSG00000129292, ENSG00000004487, ENSG00000115942, ENSG00000197128, ENSG00000112033, ENSG00000147669, ENSG00000171703, ENSG00000127838, ENSG00000204301, ENSG0000…	398	4404	16792	1.19752	1	0.616259	0.614905
	GOTERM_BP_ALL			GO:1902275~regulation of chromatin organization			10	2.09205	0.0139507	ENSG00000178685, ENSG00000107643, ENSG00000163166, ENSG00000159086, ENSG00000198730, ENSG00000163348, ENSG00000004487, ENSG00000102974, ENSG00000112511, ENSG00000119048	398	160	16792	2.63693	1	0.620395	0.619031
	GOTERM_BP_ALL			GO:0042981~regulation of apoptotic process			47	9.83264	0.0140441	ENSG00000131467, ENSG00000161638, ENSG00000243678, ENSG00000099985, ENSG00000103490, ENSG00000144161, ENSG00000090432, ENSG00000169242, ENSG00000196388, ENSG00000066248, ENSG00000196588, ENSG00000171720, ENSG00000116127, ENSG00000151651, ENSG00000119048, ENSG00000178999, ENSG00000166313, ENSG00000143514, ENSG00000107175, ENSG00000239672, ENSG00000147437, ENSG00000149932, ENSG00000107643, ENSG0000…	398	1400	16792	1.41641	1	0.620395	0.619031
	GOTERM_BP_ALL			GO:0031056~regulation of histone modification			9	1.88285	0.0143671	ENSG00000107643, ENSG00000163166, ENSG00000159086, ENSG00000198730, ENSG00000163348, ENSG00000004487, ENSG00000102974, ENSG00000112511, ENSG00000119048	398	134	16792	2.83372	1	0.623118	0.621748
	GOTERM_BP_ALL			GO:1903573~negative regulation of response to endoplasmic reticulum stress			5	1.04603	0.0143796	ENSG00000196396, ENSG00000107175, ENSG00000087074, ENSG00000109501, ENSG00000184787	398	40	16792	5.27387	1	0.623118	0.621748
	GOTERM_BP_ALL			GO:0008380~RNA splicing			18	3.76569	0.0149335	ENSG00000082516, ENSG00000004487, ENSG00000213516, ENSG00000116830, ENSG00000240682, ENSG00000131652, ENSG00000167258, ENSG00000060688, ENSG00000139793, ENSG00000169249, ENSG00000147669, ENSG00000163166, ENSG00000126945, ENSG00000168066, ENSG00000149532, ENSG00000161265, ENSG00000140830, ENSG00000068394	398	400	16792	1.89859	1	0.629523	0.62814
	GOTERM_BP_ALL			GO:0006839~mitochondrial transport			14	2.92887	0.0149359	ENSG00000107643, ENSG00000109519, ENSG00000163528, ENSG00000131748, ENSG00000090432, ENSG00000169020, ENSG00000205981, ENSG00000171552, ENSG00000097033, ENSG00000143514, ENSG00000184990, ENSG00000141391, ENSG00000122386, ENSG00000147454	398	277	16792	2.13239	1	0.629523	0.62814
●	GOTERM_BP_ALL			GO:0031399~regulation of protein modification process			54	11.2971	0.0149425	ENSG00000106009, ENSG00000099985, ENSG00000103490, ENSG00000139687, ENSG00000151651, ENSG00000119048, ENSG00000095261, ENSG00000163166, ENSG00000163162, ENSG00000010704, ENSG00000142627, ENSG00000106683, ENSG00000107643, ENSG00000240972, ENSG00000196396, ENSG00000175354, ENSG00000198730, ENSG00000170581, ENSG00000204264, ENSG00000004487, ENSG00000112511, ENSG00000127191, ENSG00000167258, ENSG0000…	398	1664	16792	1.36918	1	0.629523	0.62814
	GOTERM_BP_ALL			GO:0051726~regulation of cell cycle			35	7.32218	0.0150879	ENSG00000131467, ENSG00000072401, ENSG00000099985, ENSG00000137804, ENSG00000144580, ENSG00000196388, ENSG00000139687, ENSG00000095261, ENSG00000119048, ENSG00000178999, ENSG00000141552, ENSG00000166313, ENSG00000143514, ENSG00000162413, ENSG00000149357, ENSG00000107175, ENSG00000240972, ENSG00000177595, ENSG00000164938, ENSG00000204264, ENSG00000142192, ENSG00000137337, ENSG00000171552, ENSG0000…	398	976	16792	1.513	1	0.629816	0.628431
	GOTERM_BP_ALL			GO:0010638~positive regulation of organelle organization			24	5.02092	0.015953	ENSG00000107643, ENSG00000050748, ENSG00000103490, ENSG00000115935, ENSG00000137804, ENSG00000198730, ENSG00000090432, ENSG00000004487, ENSG00000112511, ENSG00000139687, ENSG00000116213, ENSG00000119048, ENSG00000097033, ENSG00000178999, ENSG00000141552, ENSG00000144118, ENSG00000165410, ENSG00000143514, ENSG00000159086, ENSG00000184990, ENSG00000141391, ENSG00000122386, ENSG00000140854, ENSG0000…	398	600	16792	1.68764	1	0.659873	0.658422
	GOTERM_BP_ALL			GO:0043067~regulation of programmed cell death			47	9.83264	0.01614	ENSG00000131467, ENSG00000161638, ENSG00000243678, ENSG00000099985, ENSG00000103490, ENSG00000144161, ENSG00000090432, ENSG00000169242, ENSG00000196388, ENSG00000066248, ENSG00000196588, ENSG00000171720, ENSG00000116127, ENSG00000151651, ENSG00000119048, ENSG00000178999, ENSG00000166313, ENSG00000143514, ENSG00000107175, ENSG00000239672, ENSG00000147437, ENSG00000149932, ENSG00000107643, ENSG0000…	398	1413	16792	1.40338	1	0.661594	0.66014
	GOTERM_BP_ALL			GO:0046132~pyrimidine ribonucleoside biosynthetic process			4	0.83682	0.016352	ENSG00000243678, ENSG00000094841, ENSG00000171793, ENSG00000239672	398	23	16792	7.33756	1	0.664301	0.662841
	GOTERM_BP_ALL			GO:0042787~protein ubiquitination involved in ubiquitin-dependent protein catabolic process			12	2.51046	0.0168074	ENSG00000158290, ENSG00000131467, ENSG00000072401, ENSG00000141552, ENSG00000166233, ENSG00000265491, ENSG00000204264, ENSG00000010704, ENSG00000162413, ENSG00000100387, ENSG00000178999, ENSG00000095261	398	222	16792	2.28059	1	0.676758	0.675271
	GOTERM_BP_ALL			GO:0000209~protein polyubiquitination			13	2.71967	0.0170864	ENSG00000178685, ENSG00000131467, ENSG00000072401, ENSG00000204264, ENSG00000127191, ENSG00000095261, ENSG00000119048, ENSG00000141552, ENSG00000166233, ENSG00000265491, ENSG00000109046, ENSG00000100387, ENSG00000184787	398	252	16792	2.17652	1	0.681958	0.680459
●	GOTERM_BP_ALL			GO:0043170~macromolecule metabolic process			238	49.7908	0.0173503	ENSG00000093167, ENSG00000144161, ENSG00000091542, ENSG00000168255, ENSG00000106683, ENSG00000147437, ENSG00000107643, ENSG00000196396, ENSG00000175354, ENSG00000170581, ENSG00000115942, ENSG00000197128, ENSG00000131652, ENSG00000147669, ENSG00000171307, ENSG00000265491, ENSG00000204301, ENSG00000159086, ENSG00000128805, ENSG00000122386, ENSG00000128923, ENSG00000087152, ENSG00000161638, ENSG0000…	398	9130	16792	1.09983	1	0.682293	0.680794
	GOTERM_BP_ALL			GO:0016570~histone modification			19	3.9749	0.0173947	ENSG00000107643, ENSG00000125484, ENSG00000198730, ENSG00000142082, ENSG00000004487, ENSG00000112511, ENSG00000171720, ENSG00000119048, ENSG00000178999, ENSG00000158290, ENSG00000166313, ENSG00000163166, ENSG00000159086, ENSG00000061273, ENSG00000163348, ENSG00000102974, ENSG00000163635, ENSG00000011485, ENSG00000087152	398	440	16792	1.82188	1	0.682293	0.680794
	GOTERM_BP_ALL			GO:0045892~negative regulation of transcription, DNA-templated			39	8.159	0.0180633	ENSG00000072401, ENSG00000180573, ENSG00000143390, ENSG00000144161, ENSG00000171681, ENSG00000169242, ENSG00000080503, ENSG00000171720, ENSG00000139687, ENSG00000119048, ENSG00000178999, ENSG00000164751, ENSG00000061273, ENSG00000188986, ENSG00000111727, ENSG00000095794, ENSG00000175354, ENSG00000196792, ENSG00000173276, ENSG00000198730, ENSG00000197223, ENSG00000172465, ENSG00000004487, ENSG0000…	398	1130	16792	1.45615	1	0.702266	0.700723
	GOTERM_BP_ALL			GO:0051099~positive regulation of binding			9	1.88285	0.0182527	ENSG00000144118, ENSG00000115109, ENSG00000184584, ENSG00000010704, ENSG00000163348, ENSG00000004487, ENSG00000127191, ENSG00000139687, ENSG00000239672	398	140	16792	2.71228	1	0.702266	0.700723
	GOTERM_BP_ALL			GO:0009220~pyrimidine ribonucleotide biosynthetic process			4	0.83682	0.018367	ENSG00000243678, ENSG00000094841, ENSG00000171793, ENSG00000239672	398	24	16792	7.03183	1	0.702266	0.700723
	GOTERM_BP_ALL			GO:0044092~negative regulation of molecular function			38	7.94979	0.0195321	ENSG00000131467, ENSG00000072401, ENSG00000158769, ENSG00000103490, ENSG00000196388, ENSG00000196422, ENSG00000196588, ENSG00000137449, ENSG00000105939, ENSG00000139687, ENSG00000095261, ENSG00000178999, ENSG00000141552, ENSG00000010704, ENSG00000135919, ENSG00000107175, ENSG00000106683, ENSG00000178685, ENSG00000112419, ENSG00000107643, ENSG00000102393, ENSG00000155463, ENSG00000196396, ENSG0000…	398	1100	16792	1.45751	1	0.738237	0.736614
	GOTERM_BP_ALL			GO:0009147~pyrimidine nucleoside triphosphate metabolic process			4	0.83682	0.0205134	ENSG00000243678, ENSG00000171793, ENSG00000239672, ENSG00000147853	398	25	16792	6.75055	1	0.738237	0.736614
	GOTERM_BP_ALL			GO:0033081~regulation of T cell differentiation in thymus			4	0.83682	0.0205134	ENSG00000168685, ENSG00000175354, ENSG00000144161, ENSG00000151651	398	25	16792	6.75055	1	0.738237	0.736614
	GOTERM_BP_ALL			GO:2000398~regulation of thymocyte aggregation			4	0.83682	0.0205134	ENSG00000168685, ENSG00000175354, ENSG00000144161, ENSG00000151651	398	25	16792	6.75055	1	0.738237	0.736614
	GOTERM_BP_ALL			GO:0031325~positive regulation of cellular metabolic process			84	17.5732	0.0205954	ENSG00000130511, ENSG00000243678, ENSG00000106009, ENSG00000099985, ENSG00000103490, ENSG00000144161, ENSG00000244405, ENSG00000049245, ENSG00000139687, ENSG00000151651, ENSG00000119048, ENSG00000095261, ENSG00000166233, ENSG00000164211, ENSG00000166313, ENSG00000184584, ENSG00000010704, ENSG00000105393, ENSG00000188986, ENSG00000107175, ENSG00000240972, ENSG00000148671, ENSG00000196396, ENSG0000…	398	2839	16792	1.24834	1	0.738237	0.736614
	GOTERM_BP_ALL			GO:1903507~negative regulation of nucleic acid-templated transcription			40	8.3682	0.0206252	ENSG00000072401, ENSG00000180573, ENSG00000143390, ENSG00000144161, ENSG00000171681, ENSG00000169242, ENSG00000080503, ENSG00000171720, ENSG00000139687, ENSG00000119048, ENSG00000178999, ENSG00000164751, ENSG00000061273, ENSG00000188986, ENSG00000111727, ENSG00000095794, ENSG00000175354, ENSG00000196792, ENSG00000173276, ENSG00000198730, ENSG00000197223, ENSG00000172465, ENSG00000004487, ENSG0000…	398	1177	16792	1.43385	1	0.738237	0.736614
	GOTERM_BP_ALL			GO:0010976~positive regulation of neuron projection development			12	2.51046	0.0206506	ENSG00000172260, ENSG00000166313, ENSG00000145868, ENSG00000243678, ENSG00000065320, ENSG00000090432, ENSG00000138623, ENSG00000004487, ENSG00000140854, ENSG00000106683, ENSG00000239672, ENSG00000148677	398	229	16792	2.21088	1	0.738237	0.736614
	GOTERM_BP_ALL			GO:0019219~regulation of nucleobase-containing compound metabolic process			116	24.2678	0.0208354	ENSG00000093167, ENSG00000131127, ENSG00000144161, ENSG00000151651, ENSG00000184584, ENSG00000010704, ENSG00000144560, ENSG00000107643, ENSG00000196792, ENSG00000196396, ENSG00000175354, ENSG00000170581, ENSG00000198730, ENSG00000129292, ENSG00000004487, ENSG00000115942, ENSG00000197128, ENSG00000112033, ENSG00000147669, ENSG00000171703, ENSG00000204301, ENSG00000159086, ENSG00000128805, ENSG0000…	398	4104	16792	1.19253	1	0.738237	0.736614
	GOTERM_BP_ALL			GO:0044772~mitotic cell cycle phase transition			21	4.39331	0.0210335	ENSG00000131467, ENSG00000072401, ENSG00000072864, ENSG00000198056, ENSG00000144580, ENSG00000177595, ENSG00000204264, ENSG00000142192, ENSG00000115942, ENSG00000136122, ENSG00000116127, ENSG00000139687, ENSG00000095261, ENSG00000110274, ENSG00000158290, ENSG00000141552, ENSG00000144677, ENSG00000078674, ENSG00000160299, ENSG00000182973, ENSG00000221914	398	514	16792	1.72375	1	0.738237	0.736614
	GOTERM_BP_ALL			GO:0010556~regulation of macromolecule biosynthetic process			116	24.2678	0.021268	ENSG00000093167, ENSG00000131127, ENSG00000144161, ENSG00000151651, ENSG00000184584, ENSG00000010704, ENSG00000144560, ENSG00000107643, ENSG00000196792, ENSG00000175354, ENSG00000170581, ENSG00000198730, ENSG00000129292, ENSG00000004487, ENSG00000115942, ENSG00000197128, ENSG00000112033, ENSG00000147669, ENSG00000171703, ENSG00000204301, ENSG00000159086, ENSG00000128805, ENSG00000122386, ENSG0000…	398	4107	16792	1.19166	1	0.738237	0.736614
	GOTERM_BP_ALL			GO:0006984~ER-nucleus signaling pathway			5	1.04603	0.0213917	ENSG00000196396, ENSG00000175354, ENSG00000087074, ENSG00000109501, ENSG00000070669	398	45	16792	4.68788	1	0.738237	0.736614
	GOTERM_BP_ALL			GO:0043330~response to exogenous dsRNA			5	1.04603	0.0213917	ENSG00000144118, ENSG00000184584, ENSG00000090432, ENSG00000121361, ENSG00000105939	398	45	16792	4.68788	1	0.738237	0.736614
	GOTERM_BP_ALL			GO:2000112~regulation of cellular macromolecule biosynthetic process			113	23.6402	0.0218447	ENSG00000093167, ENSG00000131127, ENSG00000144161, ENSG00000151651, ENSG00000184584, ENSG00000010704, ENSG00000144560, ENSG00000107643, ENSG00000196792, ENSG00000175354, ENSG00000170581, ENSG00000198730, ENSG00000129292, ENSG00000004487, ENSG00000115942, ENSG00000197128, ENSG00000112033, ENSG00000147669, ENSG00000171703, ENSG00000204301, ENSG00000159086, ENSG00000128805, ENSG00000122386, ENSG0000…	398	3991	16792	1.19458	1	0.738237	0.736614
	GOTERM_BP_ALL			GO:0006996~organelle organization			107	22.3849	0.0220068	ENSG00000125484, ENSG00000072864, ENSG00000116127, ENSG00000143514, ENSG00000106683, ENSG00000107643, ENSG00000163528, ENSG00000198056, ENSG00000196396, ENSG00000170581, ENSG00000198730, ENSG00000004487, ENSG00000171552, ENSG00000171943, ENSG00000124608, ENSG00000143228, ENSG00000159086, ENSG00000003393, ENSG00000122386, ENSG00000271601, ENSG00000163535, ENSG00000182154, ENSG00000011485, ENSG0000…	398	3753	16792	1.20289	1	0.738237	0.736614
	GOTERM_BP_ALL			GO:1903897~regulation of PERK-mediated unfolded protein response			3	0.627615	0.0221297	ENSG00000196396, ENSG00000175354, ENSG00000087074	398	10	16792	12.6573	1	0.738237	0.736614
	GOTERM_BP_ALL			GO:0031324~negative regulation of cellular metabolic process			71	14.8536	0.0221382	ENSG00000180573, ENSG00000103490, ENSG00000143390, ENSG00000144161, ENSG00000139687, ENSG00000119048, ENSG00000095261, ENSG00000163162, ENSG00000010704, ENSG00000135919, ENSG00000188986, ENSG00000106683, ENSG00000102393, ENSG00000240972, ENSG00000196396, ENSG00000175354, ENSG00000196792, ENSG00000198730, ENSG00000204264, ENSG00000004487, ENSG00000115942, ENSG00000196357, ENSG00000112511, ENSG0000…	398	2345	16792	1.27742	1	0.738237	0.736614
	GOTERM_BP_ALL			GO:0050769~positive regulation of neurogenesis			17	3.55649	0.0222159	ENSG00000172260, ENSG00000133216, ENSG00000243678, ENSG00000065320, ENSG00000244405, ENSG00000090432, ENSG00000138623, ENSG00000004487, ENSG00000177508, ENSG00000171943, ENSG00000166313, ENSG00000145868, ENSG00000135919, ENSG00000140854, ENSG00000106683, ENSG00000239672, ENSG00000148677	398	387	16792	1.85335	1	0.738237	0.736614
	GOTERM_BP_ALL			GO:0000278~mitotic cell cycle			34	7.11297	0.0222282	ENSG00000131467, ENSG00000072401, ENSG00000072864, ENSG00000137804, ENSG00000144580, ENSG00000116127, ENSG00000139687, ENSG00000095261, ENSG00000178999, ENSG00000141552, ENSG00000078674, ENSG00000162413, ENSG00000160299, ENSG00000105393, ENSG00000221914, ENSG00000146425, ENSG00000198056, ENSG00000177595, ENSG00000204264, ENSG00000142192, ENSG00000137337, ENSG00000115942, ENSG00000171552, ENSG0000…	398	968	16792	1.48191	1	0.738237	0.736614
●	GOTERM_BP_ALL			GO:0035556~intracellular signal transduction			79	16.5272	0.0227518	ENSG00000099985, ENSG00000103490, ENSG00000138678, ENSG00000116127, ENSG00000139687, ENSG00000151651, ENSG00000119048, ENSG00000095261, ENSG00000198826, ENSG00000169228, ENSG00000203668, ENSG00000143514, ENSG00000163162, ENSG00000142627, ENSG00000135919, ENSG00000100387, ENSG00000107175, ENSG00000106683, ENSG00000107643, ENSG00000240972, ENSG00000196396, ENSG00000175354, ENSG00000105701, ENSG0000…	398	2657	16792	1.25445	1	0.740713	0.739085
	GOTERM_BP_ALL			GO:1900101~regulation of endoplasmic reticulum unfolded protein response			4	0.83682	0.0227917	ENSG00000196396, ENSG00000175354, ENSG00000087074, ENSG00000109501	398	26	16792	6.49092	1	0.740713	0.739085
	GOTERM_BP_ALL			GO:0042770~signal transduction in response to DNA damage			8	1.67364	0.0229539	ENSG00000112062, ENSG00000240972, ENSG00000144580, ENSG00000177595, ENSG00000196586, ENSG00000004487, ENSG00000182973, ENSG00000148677	398	119	16792	2.83637	1	0.740713	0.739085
	GOTERM_BP_ALL			GO:0042455~ribonucleoside biosynthetic process			8	1.67364	0.0229539	ENSG00000243678, ENSG00000094841, ENSG00000171793, ENSG00000099256, ENSG00000169020, ENSG00000239672, ENSG00000147853, ENSG00000151576	398	119	16792	2.83637	1	0.740713	0.739085
●	GOTERM_BP_ALL			GO:0051246~regulation of protein metabolic process			75	15.6904	0.0243411	ENSG00000106009, ENSG00000099985, ENSG00000103490, ENSG00000139687, ENSG00000151651, ENSG00000119048, ENSG00000095261, ENSG00000166233, ENSG00000166313, ENSG00000163166, ENSG00000163162, ENSG00000010704, ENSG00000142627, ENSG00000135919, ENSG00000106683, ENSG00000184787, ENSG00000107643, ENSG00000240972, ENSG00000196396, ENSG00000175354, ENSG00000198730, ENSG00000170581, ENSG00000204264, ENSG0000…	398	2512	16792	1.25968	1	0.779943	0.778229
●	GOTERM_BP_ALL			GO:0034613~cellular protein localization			51	10.6695	0.0248605	ENSG00000158769, ENSG00000109519, ENSG00000244405, ENSG00000049245, ENSG00000139687, ENSG00000163682, ENSG00000203668, ENSG00000143514, ENSG00000184584, ENSG00000010704, ENSG00000142627, ENSG00000160299, ENSG00000107175, ENSG00000272886, ENSG00000184787, ENSG00000146425, ENSG00000157107, ENSG00000107643, ENSG00000163528, ENSG00000196396, ENSG00000104537, ENSG00000171552, ENSG00000097033, ENSG0000…	398	1600	16792	1.34484	1	0.780706	0.778991
	GOTERM_BP_ALL			GO:0051248~negative regulation of protein metabolic process			36	7.53138	0.0248783	ENSG00000131467, ENSG00000072401, ENSG00000103490, ENSG00000144580, ENSG00000196388, ENSG00000142082, ENSG00000196588, ENSG00000137449, ENSG00000171720, ENSG00000139687, ENSG00000095261, ENSG00000119048, ENSG00000005007, ENSG00000141552, ENSG00000166313, ENSG00000163162, ENSG00000010704, ENSG00000090863, ENSG00000135919, ENSG00000106683, ENSG00000184787, ENSG00000178685, ENSG00000240972, ENSG0000…	398	1049	16792	1.44793	1	0.780706	0.778991
●	GOTERM_BP_ALL			GO:0051128~regulation of cellular component organization			70	14.6444	0.0250371	ENSG00000158769, ENSG00000243678, ENSG00000099985, ENSG00000103490, ENSG00000244405, ENSG00000116127, ENSG00000139687, ENSG00000119048, ENSG00000166313, ENSG00000163166, ENSG00000143514, ENSG00000010704, ENSG00000142627, ENSG00000135919, ENSG00000100387, ENSG00000107175, ENSG00000106683, ENSG00000146425, ENSG00000107643, ENSG00000196396, ENSG00000198730, ENSG00000115109, ENSG00000170581, ENSG0000…	398	2323	16792	1.27136	1	0.780706	0.778991
	GOTERM_BP_ALL			GO:1902679~negative regulation of RNA biosynthetic process			40	8.3682	0.0250512	ENSG00000072401, ENSG00000180573, ENSG00000143390, ENSG00000144161, ENSG00000171681, ENSG00000169242, ENSG00000080503, ENSG00000171720, ENSG00000139687, ENSG00000119048, ENSG00000178999, ENSG00000164751, ENSG00000061273, ENSG00000188986, ENSG00000111727, ENSG00000095794, ENSG00000175354, ENSG00000196792, ENSG00000173276, ENSG00000198730, ENSG00000197223, ENSG00000172465, ENSG00000004487, ENSG0000…	398	1194	16792	1.41343	1	0.780706	0.778991
	GOTERM_BP_ALL			GO:0043393~regulation of protein binding			10	2.09205	0.0259003	ENSG00000107643, ENSG00000157978, ENSG00000144118, ENSG00000115109, ENSG00000184584, ENSG00000010704, ENSG00000004487, ENSG00000142192, ENSG00000127191, ENSG00000178999	398	178	16792	2.37028	1	0.79854	0.796785
	GOTERM_BP_ALL			GO:0051222~positive regulation of protein transport			19	3.9749	0.0259745	ENSG00000240972, ENSG00000103490, ENSG00000131437, ENSG00000116815, ENSG00000104537, ENSG00000049245, ENSG00000142082, ENSG00000171720, ENSG00000112033, ENSG00000151651, ENSG00000097033, ENSG00000112062, ENSG00000166313, ENSG00000078674, ENSG00000184584, ENSG00000141391, ENSG00000160299, ENSG00000090989, ENSG00000148677	398	460	16792	1.74267	1	0.79854	0.796785
	GOTERM_BP_ALL			GO:0006220~pyrimidine nucleotide metabolic process			5	1.04603	0.0264482	ENSG00000243678, ENSG00000094841, ENSG00000171793, ENSG00000239672, ENSG00000147853	398	48	16792	4.39489	1	0.798634	0.796879
	GOTERM_BP_ALL			GO:1900102~negative regulation of endoplasmic reticulum unfolded protein response			3	0.627615	0.0266299	ENSG00000196396, ENSG00000087074, ENSG00000109501	398	11	16792	11.5066	1	0.798634	0.796879
	GOTERM_BP_ALL			GO:0015684~ferrous iron transport			3	0.627615	0.0266299	ENSG00000169446, ENSG00000147454, ENSG00000010704	398	11	16792	11.5066	1	0.798634	0.796879
	GOTERM_BP_ALL			GO:0051098~regulation of binding			14	2.92887	0.0266796	ENSG00000107643, ENSG00000157978, ENSG00000115109, ENSG00000004487, ENSG00000142192, ENSG00000127191, ENSG00000139687, ENSG00000178999, ENSG00000144118, ENSG00000184584, ENSG00000010704, ENSG00000163348, ENSG00000239672, ENSG00000123485	398	300	16792	1.96891	1	0.798634	0.796879
	GOTERM_BP_ALL			GO:0070227~lymphocyte apoptotic process			6	1.25523	0.0277107	ENSG00000240972, ENSG00000144161, ENSG00000184990, ENSG00000169242, ENSG00000151651, ENSG00000178999	398	72	16792	3.51591	1	0.815511	0.813718
	GOTERM_BP_ALL			GO:0032496~response to lipopolysaccharide			14	2.92887	0.0279754	ENSG00000107643, ENSG00000240972, ENSG00000103490, ENSG00000198730, ENSG00000081985, ENSG00000112033, ENSG00000068308, ENSG00000064932, ENSG00000005007, ENSG00000112062, ENSG00000162892, ENSG00000121361, ENSG00000147437, ENSG00000148677	398	302	16792	1.95587	1	0.815511	0.813718
	GOTERM_BP_ALL			GO:2001234~negative regulation of apoptotic signaling pathway			11	2.30126	0.0280254	ENSG00000131467, ENSG00000240972, ENSG00000129473, ENSG00000196396, ENSG00000004487, ENSG00000196588, ENSG00000127191, ENSG00000171552, ENSG00000107175, ENSG00000109501, ENSG00000097033	398	210	16792	2.21	1	0.815511	0.813718
●	GOTERM_BP_ALL			GO:0090003~regulation of establishment of protein localization to plasma membrane			5	1.04603	0.0282793	ENSG00000157978, ENSG00000104537, ENSG00000142627, ENSG00000171552, ENSG00000177105	398	49	16792	4.3052	1	0.815511	0.813718
●	GOTERM_BP_ALL			GO:0048518~positive regulation of biological process			144	30.1255	0.0284638	ENSG00000144161, ENSG00000151651, ENSG00000166233, ENSG00000164211, ENSG00000143514, ENSG00000184584, ENSG00000010704, ENSG00000106683, ENSG00000107643, ENSG00000196792, ENSG00000196396, ENSG00000175354, ENSG00000198730, ENSG00000174021, ENSG00000104537, ENSG00000204264, ENSG00000004487, ENSG00000171552, ENSG00000112033, ENSG00000115541, ENSG00000171943, ENSG00000147669, ENSG00000171703, ENSG0000…	398	5285	16792	1.14957	1	0.815511	0.813718
●	GOTERM_BP_ALL			GO:0070727~cellular macromolecule localization			51	10.6695	0.0284746	ENSG00000158769, ENSG00000109519, ENSG00000244405, ENSG00000049245, ENSG00000139687, ENSG00000163682, ENSG00000203668, ENSG00000143514, ENSG00000184584, ENSG00000010704, ENSG00000142627, ENSG00000160299, ENSG00000107175, ENSG00000272886, ENSG00000184787, ENSG00000146425, ENSG00000157107, ENSG00000107643, ENSG00000163528, ENSG00000196396, ENSG00000104537, ENSG00000171552, ENSG00000097033, ENSG0000…	398	1613	16792	1.334	1	0.815511	0.813718
●	GOTERM_BP_ALL			GO:0051093~negative regulation of developmental process			27	5.64854	0.0284981	ENSG00000243678, ENSG00000144161, ENSG00000090432, ENSG00000169242, ENSG00000066248, ENSG00000177508, ENSG00000171720, ENSG00000116127, ENSG00000078674, ENSG00000142627, ENSG00000169926, ENSG00000239672, ENSG00000147437, ENSG00000146425, ENSG00000240972, ENSG00000133216, ENSG00000175354, ENSG00000065320, ENSG00000198730, ENSG00000138623, ENSG00000142192, ENSG00000004487, ENSG00000112033, ENSG0000…	398	739	16792	1.54148	1	0.815511	0.813718
	GOTERM_BP_ALL			GO:0010628~positive regulation of gene expression			53	11.0879	0.0293668	ENSG00000130511, ENSG00000243678, ENSG00000099985, ENSG00000144161, ENSG00000244405, ENSG00000139687, ENSG00000151651, ENSG00000166313, ENSG00000184584, ENSG00000010704, ENSG00000188986, ENSG00000107175, ENSG00000107643, ENSG00000148671, ENSG00000196792, ENSG00000198730, ENSG00000164938, ENSG00000004487, ENSG00000112033, ENSG00000064932, ENSG00000171634, ENSG00000147669, ENSG00000171703, ENSG0000…	398	1692	16792	1.32158	1	0.835119	0.833284
	GOTERM_BP_ALL			GO:0032269~negative regulation of cellular protein metabolic process			34	7.11297	0.0301425	ENSG00000131467, ENSG00000072401, ENSG00000103490, ENSG00000144580, ENSG00000196388, ENSG00000142082, ENSG00000196588, ENSG00000137449, ENSG00000171720, ENSG00000139687, ENSG00000095261, ENSG00000119048, ENSG00000005007, ENSG00000141552, ENSG00000163162, ENSG00000010704, ENSG00000090863, ENSG00000135919, ENSG00000106683, ENSG00000178685, ENSG00000240972, ENSG00000196396, ENSG00000175354, ENSG0000…	398	992	16792	1.44606	1	0.851854	0.849982
●	GOTERM_BP_ALL			GO:0032268~regulation of cellular protein metabolic process			70	14.6444	0.0308427	ENSG00000106009, ENSG00000099985, ENSG00000103490, ENSG00000139687, ENSG00000151651, ENSG00000119048, ENSG00000095261, ENSG00000166233, ENSG00000163166, ENSG00000163162, ENSG00000010704, ENSG00000142627, ENSG00000135919, ENSG00000106683, ENSG00000107643, ENSG00000240972, ENSG00000196396, ENSG00000175354, ENSG00000198730, ENSG00000170581, ENSG00000204264, ENSG00000004487, ENSG00000112511, ENSG0000…	398	2346	16792	1.25889	1	0.860691	0.858799
	GOTERM_BP_ALL			GO:0045596~negative regulation of cell differentiation			24	5.02092	0.0311776	ENSG00000133216, ENSG00000243678, ENSG00000175354, ENSG00000065320, ENSG00000144161, ENSG00000198730, ENSG00000164938, ENSG00000138623, ENSG00000169242, ENSG00000004487, ENSG00000066248, ENSG00000142192, ENSG00000177508, ENSG00000171720, ENSG00000112033, ENSG00000171943, ENSG00000204301, ENSG00000078674, ENSG00000128606, ENSG00000061273, ENSG00000169926, ENSG00000147437, ENSG00000239672, ENSG0000…	398	640	16792	1.58216	1	0.860691	0.858799
	GOTERM_BP_ALL			GO:0050714~positive regulation of protein secretion			11	2.30126	0.031347	ENSG00000112062, ENSG00000166313, ENSG00000240972, ENSG00000103490, ENSG00000116815, ENSG00000049245, ENSG00000142082, ENSG00000112033, ENSG00000151651, ENSG00000090989, ENSG00000148677	398	214	16792	2.16869	1	0.860691	0.858799
	GOTERM_BP_ALL			GO:0061000~negative regulation of dendritic spine development			3	0.627615	0.0314636	ENSG00000171943, ENSG00000169242, ENSG00000066248	398	12	16792	10.5477	1	0.860691	0.858799
	GOTERM_BP_ALL			GO:0070647~protein modification by small protein conjugation or removal			35	7.32218	0.03171	ENSG00000131467, ENSG00000072401, ENSG00000090432, ENSG00000068308, ENSG00000095261, ENSG00000119048, ENSG00000178999, ENSG00000141552, ENSG00000168116, ENSG00000166233, ENSG00000141030, ENSG00000163162, ENSG00000010704, ENSG00000061273, ENSG00000162413, ENSG00000105393, ENSG00000100387, ENSG00000106683, ENSG00000184787, ENSG00000162378, ENSG00000178685, ENSG00000130985, ENSG00000198730, ENSG0000…	398	1032	16792	1.43089	1	0.860691	0.858799
	GOTERM_BP_ALL			GO:1903320~regulation of protein modification by small protein conjugation or removal			13	2.71967	0.0317676	ENSG00000178685, ENSG00000131467, ENSG00000072401, ENSG00000198730, ENSG00000090432, ENSG00000204264, ENSG00000004487, ENSG00000095261, ENSG00000141552, ENSG00000010704, ENSG00000106683, ENSG00000109501, ENSG00000162378	398	276	16792	1.98726	1	0.860691	0.858799
	GOTERM_BP_ALL			GO:0050768~negative regulation of neurogenesis			12	2.51046	0.0317794	ENSG00000171943, ENSG00000133216, ENSG00000078674, ENSG00000065320, ENSG00000138623, ENSG00000169242, ENSG00000004487, ENSG00000066248, ENSG00000142192, ENSG00000177508, ENSG00000147437, ENSG00000146425	398	245	16792	2.0665	1	0.860691	0.858799
	GOTERM_BP_ALL			GO:2000113~negative regulation of cellular macromolecule biosynthetic process			43	8.99582	0.03206	ENSG00000072401, ENSG00000180573, ENSG00000143390, ENSG00000144161, ENSG00000171681, ENSG00000144580, ENSG00000169242, ENSG00000080503, ENSG00000137449, ENSG00000171720, ENSG00000139687, ENSG00000119048, ENSG00000005007, ENSG00000178999, ENSG00000164751, ENSG00000121988, ENSG00000061273, ENSG00000188986, ENSG00000111727, ENSG00000095794, ENSG00000175354, ENSG00000196792, ENSG00000173276, ENSG0000…	398	1324	16792	1.37025	1	0.863154	0.861257
●	GOTERM_BP_ALL			GO:1903729~regulation of plasma membrane organization			6	1.25523	0.0323045	ENSG00000157978, ENSG00000104537, ENSG00000142627, ENSG00000171552, ENSG00000177105, ENSG00000097033	398	75	16792	3.37528	1	0.863388	0.86149
	GOTERM_BP_ALL			GO:0009411~response to UV			8	1.67364	0.0324482	ENSG00000158290, ENSG00000107643, ENSG00000164938, ENSG00000121988, ENSG00000004487, ENSG00000158773, ENSG00000119048, ENSG00000178999	398	128	16792	2.63693	1	0.863388	0.86149
●	GOTERM_BP_ALL			GO:0065009~regulation of molecular function			83	17.364	0.0333306	ENSG00000158769, ENSG00000125484, ENSG00000072864, ENSG00000109519, ENSG00000103490, ENSG00000139687, ENSG00000151651, ENSG00000095261, ENSG00000198826, ENSG00000060558, ENSG00000203668, ENSG00000184584, ENSG00000010704, ENSG00000142627, ENSG00000135919, ENSG00000107175, ENSG00000272886, ENSG00000106683, ENSG00000146425, ENSG00000107643, ENSG00000102393, ENSG00000240972, ENSG00000196396, ENSG0000…	398	2863	16792	1.22314	1	0.874724	0.872801
	GOTERM_BP_ALL			GO:0045666~positive regulation of neuron differentiation			14	2.92887	0.0335339	ENSG00000172260, ENSG00000243678, ENSG00000065320, ENSG00000244405, ENSG00000090432, ENSG00000138623, ENSG00000004487, ENSG00000177508, ENSG00000166313, ENSG00000145868, ENSG00000140854, ENSG00000106683, ENSG00000239672, ENSG00000148677	398	310	16792	1.9054	1	0.874724	0.872801
	GOTERM_BP_ALL			GO:0009163~nucleoside biosynthetic process			8	1.67364	0.0336432	ENSG00000243678, ENSG00000094841, ENSG00000171793, ENSG00000099256, ENSG00000169020, ENSG00000239672, ENSG00000147853, ENSG00000151576	398	129	16792	2.61649	1	0.874724	0.872801
	GOTERM_BP_ALL			GO:0031397~negative regulation of protein ubiquitination			8	1.67364	0.0336432	ENSG00000131467, ENSG00000072401, ENSG00000141552, ENSG00000178685, ENSG00000204264, ENSG00000010704, ENSG00000106683, ENSG00000095261	398	129	16792	2.61649	1	0.874724	0.872801
	GOTERM_BP_ALL			GO:0006213~pyrimidine nucleoside metabolic process			5	1.04603	0.0342159	ENSG00000243678, ENSG00000094841, ENSG00000171793, ENSG00000239672, ENSG00000147853	398	52	16792	4.05682	1	0.884559	0.882614
●	GOTERM_BP_ALL			GO:0071840~cellular component organization or biogenesis			167	34.9372	0.0346344	ENSG00000125484, ENSG00000072864, ENSG00000130714, ENSG00000116127, ENSG00000151651, ENSG00000143514, ENSG00000117174, ENSG00000010704, ENSG00000106683, ENSG00000157107, ENSG00000107643, ENSG00000151364, ENSG00000163528, ENSG00000198056, ENSG00000196396, ENSG00000170581, ENSG00000198730, ENSG00000104537, ENSG00000168263, ENSG00000004487, ENSG00000171552, ENSG00000112033, ENSG00000196678, ENSG0000…	398	6265	16792	1.12464	1	0.89032	0.888363
	GOTERM_BP_ALL			GO:1901659~glycosyl compound biosynthetic process			8	1.67364	0.0361204	ENSG00000243678, ENSG00000094841, ENSG00000171793, ENSG00000099256, ENSG00000169020, ENSG00000239672, ENSG00000147853, ENSG00000151576	398	131	16792	2.57655	1	0.911675	0.909671
	GOTERM_BP_ALL			GO:0050691~regulation of defense response to virus by host			4	0.83682	0.0361532	ENSG00000103490, ENSG00000184584, ENSG00000090432, ENSG00000107175	398	31	16792	5.44399	1	0.911675	0.909671
	GOTERM_BP_ALL			GO:0044770~cell cycle phase transition			21	4.39331	0.0362195	ENSG00000131467, ENSG00000072401, ENSG00000072864, ENSG00000198056, ENSG00000144580, ENSG00000177595, ENSG00000204264, ENSG00000142192, ENSG00000115942, ENSG00000136122, ENSG00000116127, ENSG00000139687, ENSG00000095261, ENSG00000110274, ENSG00000158290, ENSG00000141552, ENSG00000144677, ENSG00000078674, ENSG00000160299, ENSG00000182973, ENSG00000221914	398	547	16792	1.61976	1	0.911675	0.909671
●	GOTERM_BP_ALL			GO:0044085~cellular component biogenesis			84	17.5732	0.0362726	ENSG00000158526, ENSG00000158769, ENSG00000072864, ENSG00000243678, ENSG00000103490, ENSG00000111834, ENSG00000049245, ENSG00000116127, ENSG00000204590, ENSG00000139687, ENSG00000119048, ENSG00000095261, ENSG00000240682, ENSG00000135763, ENSG00000163682, ENSG00000117174, ENSG00000164494, ENSG00000010704, ENSG00000142627, ENSG00000160299, ENSG00000100387, ENSG00000149532, ENSG00000106683, ENSG0000…	398	2914	16792	1.21621	1	0.911675	0.909671
	GOTERM_BP_ALL			GO:0046051~UTP metabolic process			3	0.627615	0.0366126	ENSG00000243678, ENSG00000239672, ENSG00000147853	398	13	16792	9.73637	1	0.911675	0.909671
	GOTERM_BP_ALL			GO:0051254~positive regulation of RNA metabolic process			45	9.41423	0.0366674	ENSG00000130511, ENSG00000243678, ENSG00000099985, ENSG00000144161, ENSG00000171681, ENSG00000244405, ENSG00000196586, ENSG00000080503, ENSG00000196588, ENSG00000177105, ENSG00000171720, ENSG00000105939, ENSG00000139687, ENSG00000005007, ENSG00000112062, ENSG00000166313, ENSG00000100207, ENSG00000184584, ENSG00000163348, ENSG00000188986, ENSG00000169926, ENSG00000107175, ENSG00000183735, ENSG0000…	398	1415	16792	1.34176	1	0.911675	0.909671
	GOTERM_BP_ALL			GO:0002237~response to molecule of bacterial origin			14	2.92887	0.0379748	ENSG00000107643, ENSG00000240972, ENSG00000103490, ENSG00000198730, ENSG00000081985, ENSG00000112033, ENSG00000068308, ENSG00000064932, ENSG00000005007, ENSG00000112062, ENSG00000162892, ENSG00000121361, ENSG00000147437, ENSG00000148677	398	316	16792	1.86922	1	0.924247	0.922216
	GOTERM_BP_ALL			GO:0010558~negative regulation of macromolecule biosynthetic process			45	9.41423	0.0380784	ENSG00000072401, ENSG00000180573, ENSG00000143390, ENSG00000144161, ENSG00000171681, ENSG00000144580, ENSG00000169242, ENSG00000080503, ENSG00000137449, ENSG00000171720, ENSG00000139687, ENSG00000119048, ENSG00000005007, ENSG00000178999, ENSG00000166313, ENSG00000164751, ENSG00000121988, ENSG00000061273, ENSG00000188986, ENSG00000111727, ENSG00000095794, ENSG00000175354, ENSG00000196792, ENSG0000…	398	1418	16792	1.33892	1	0.924247	0.922216
	GOTERM_BP_ALL			GO:0044249~cellular biosynthetic process			163	34.1004	0.0383393	ENSG00000125484, ENSG00000093167, ENSG00000131127, ENSG00000144161, ENSG00000130714, ENSG00000138678, ENSG00000151651, ENSG00000164211, ENSG00000168255, ENSG00000184584, ENSG00000183010, ENSG00000136371, ENSG00000010704, ENSG00000144560, ENSG00000107643, ENSG00000198056, ENSG00000196792, ENSG00000175354, ENSG00000170581, ENSG00000198730, ENSG00000129292, ENSG00000171793, ENSG00000004487, ENSG0000…	398	6118	16792	1.12408	1	0.924247	0.922216
	GOTERM_BP_ALL			GO:0097345~mitochondrial outer membrane permeabilization			5	1.04603	0.0385459	ENSG00000107643, ENSG00000143514, ENSG00000184990, ENSG00000122386, ENSG00000097033	398	54	16792	3.90657	1	0.924247	0.922216
	GOTERM_BP_ALL			GO:0031396~regulation of protein ubiquitination			12	2.51046	0.0386449	ENSG00000131467, ENSG00000072401, ENSG00000141552, ENSG00000178685, ENSG00000198730, ENSG00000204264, ENSG00000010704, ENSG00000004487, ENSG00000106683, ENSG00000109501, ENSG00000162378, ENSG00000095261	398	253	16792	2.00115	1	0.924247	0.922216
	GOTERM_BP_ALL			GO:0034645~cellular macromolecule biosynthetic process			136	28.4519	0.0389855	ENSG00000125484, ENSG00000093167, ENSG00000131127, ENSG00000144161, ENSG00000130714, ENSG00000151651, ENSG00000168255, ENSG00000184584, ENSG00000010704, ENSG00000144560, ENSG00000107643, ENSG00000198056, ENSG00000196792, ENSG00000175354, ENSG00000170581, ENSG00000198730, ENSG00000129292, ENSG00000004487, ENSG00000115942, ENSG00000197128, ENSG00000112033, ENSG00000131652, ENSG00000147669, ENSG0000…	398	5012	16792	1.14485	1	0.924247	0.922216
	GOTERM_BP_ALL			GO:0031145~anaphase-promoting complex-dependent catabolic process			6	1.25523	0.0391292	ENSG00000131467, ENSG00000072401, ENSG00000141552, ENSG00000204264, ENSG00000178999, ENSG00000095261	398	79	16792	3.20438	1	0.924247	0.922216
	GOTERM_BP_ALL			GO:0002456~T cell mediated immunity			6	1.25523	0.0391292	ENSG00000164520, ENSG00000168685, ENSG00000010704, ENSG00000127191, ENSG00000204590, ENSG00000109861	398	79	16792	3.20438	1	0.924247	0.922216
	GOTERM_BP_ALL			GO:1902235~regulation of endoplasmic reticulum stress-induced intrinsic apoptotic signaling pathway			4	0.83682	0.0392149	ENSG00000196396, ENSG00000175354, ENSG00000107175, ENSG00000109501	398	32	16792	5.27387	1	0.924247	0.922216
	GOTERM_BP_ALL			GO:0030488~tRNA methylation			4	0.83682	0.0392149	ENSG00000059588, ENSG00000122435, ENSG00000155275, ENSG00000130299	398	32	16792	5.27387	1	0.924247	0.922216
●	GOTERM_BP_ALL			GO:0009966~regulation of signal transduction			79	16.5272	0.0394307	ENSG00000099985, ENSG00000103490, ENSG00000138678, ENSG00000139687, ENSG00000151651, ENSG00000119048, ENSG00000095261, ENSG00000198826, ENSG00000143514, ENSG00000163162, ENSG00000010704, ENSG00000142627, ENSG00000135919, ENSG00000100387, ENSG00000107175, ENSG00000146425, ENSG00000107643, ENSG00000240972, ENSG00000196396, ENSG00000175354, ENSG00000196792, ENSG00000105701, ENSG00000156011, ENSG0000…	398	2728	16792	1.22181	1	0.924247	0.922216
	GOTERM_BP_ALL			GO:0031326~regulation of cellular biosynthetic process			118	24.6862	0.0396106	ENSG00000093167, ENSG00000131127, ENSG00000144161, ENSG00000151651, ENSG00000164211, ENSG00000184584, ENSG00000010704, ENSG00000144560, ENSG00000107643, ENSG00000196792, ENSG00000175354, ENSG00000170581, ENSG00000198730, ENSG00000129292, ENSG00000004487, ENSG00000115942, ENSG00000197128, ENSG00000112033, ENSG00000147669, ENSG00000171703, ENSG00000204301, ENSG00000159086, ENSG00000128805, ENSG0000…	398	4284	16792	1.16212	1	0.924247	0.922216
	GOTERM_BP_ALL			GO:0030330~DNA damage response, signal transduction by p53 class mediator			7	1.46444	0.0399117	ENSG00000240972, ENSG00000144580, ENSG00000177595, ENSG00000196586, ENSG00000004487, ENSG00000182973, ENSG00000148677	398	106	16792	2.7862	1	0.926468	0.924432
	GOTERM_BP_ALL			GO:1901796~regulation of signal transduction by p53 class mediator			9	1.88285	0.040113	ENSG00000112062, ENSG00000240972, ENSG00000143514, ENSG00000164938, ENSG00000004487, ENSG00000148677, ENSG00000097033, ENSG00000178999, ENSG00000186834	398	163	16792	2.32956	1	0.926468	0.924432
	GOTERM_BP_ALL			GO:0048872~homeostasis of number of cells			11	2.30126	0.0407791	ENSG00000112062, ENSG00000143479, ENSG00000240972, ENSG00000168685, ENSG00000131437, ENSG00000175354, ENSG00000144161, ENSG00000184990, ENSG00000004487, ENSG00000169926, ENSG00000139687	398	224	16792	2.07188	1	0.927255	0.925217
	GOTERM_BP_ALL			GO:1902110~positive regulation of mitochondrial membrane permeability involved in apoptotic process			5	1.04603	0.040823	ENSG00000107643, ENSG00000143514, ENSG00000184990, ENSG00000122386, ENSG00000097033	398	55	16792	3.83554	1	0.927255	0.925217
	GOTERM_BP_ALL			GO:1902686~mitochondrial outer membrane permeabilization involved in programmed cell death			5	1.04603	0.040823	ENSG00000107643, ENSG00000143514, ENSG00000184990, ENSG00000122386, ENSG00000097033	398	55	16792	3.83554	1	0.927255	0.925217
	GOTERM_BP_ALL			GO:0051444~negative regulation of ubiquitin-protein transferase activity			6	1.25523	0.0409623	ENSG00000131467, ENSG00000072401, ENSG00000141552, ENSG00000204264, ENSG00000106683, ENSG00000095261	398	80	16792	3.16432	1	0.927255	0.925217
	GOTERM_BP_ALL			GO:0033044~regulation of chromosome organization			13	2.71967	0.0417416	ENSG00000178685, ENSG00000107643, ENSG00000198730, ENSG00000004487, ENSG00000112511, ENSG00000139687, ENSG00000119048, ENSG00000178999, ENSG00000141552, ENSG00000163166, ENSG00000159086, ENSG00000163348, ENSG00000102974	398	288	16792	1.90445	1	0.932068	0.93002
	GOTERM_BP_ALL			GO:0051253~negative regulation of RNA metabolic process			40	8.3682	0.0420296	ENSG00000072401, ENSG00000180573, ENSG00000143390, ENSG00000144161, ENSG00000171681, ENSG00000169242, ENSG00000080503, ENSG00000171720, ENSG00000139687, ENSG00000119048, ENSG00000178999, ENSG00000164751, ENSG00000061273, ENSG00000188986, ENSG00000111727, ENSG00000095794, ENSG00000175354, ENSG00000196792, ENSG00000173276, ENSG00000198730, ENSG00000197223, ENSG00000172465, ENSG00000004487, ENSG0000…	398	1240	16792	1.361	1	0.932068	0.93002
	GOTERM_BP_ALL			GO:0070243~regulation of thymocyte apoptotic process			3	0.627615	0.0420593	ENSG00000144161, ENSG00000169242, ENSG00000151651	398	14	16792	9.04092	1	0.932068	0.93002
	GOTERM_BP_ALL			GO:0009967~positive regulation of signal transduction			45	9.41423	0.0422008	ENSG00000131467, ENSG00000161638, ENSG00000157978, ENSG00000099985, ENSG00000103490, ENSG00000090432, ENSG00000169242, ENSG00000196388, ENSG00000171720, ENSG00000105939, ENSG00000151651, ENSG00000095261, ENSG00000151632, ENSG00000112062, ENSG00000119986, ENSG00000162892, ENSG00000085449, ENSG00000143514, ENSG00000010704, ENSG00000149357, ENSG00000183735, ENSG00000107643, ENSG00000240972, ENSG0000…	398	1428	16792	1.32955	1	0.932068	0.93002
	GOTERM_BP_ALL			GO:0046134~pyrimidine nucleoside biosynthetic process			4	0.83682	0.042404	ENSG00000243678, ENSG00000094841, ENSG00000171793, ENSG00000239672	398	33	16792	5.11406	1	0.932068	0.93002
	GOTERM_BP_ALL			GO:0006221~pyrimidine nucleotide biosynthetic process			4	0.83682	0.042404	ENSG00000243678, ENSG00000094841, ENSG00000171793, ENSG00000239672	398	33	16792	5.11406	1	0.932068	0.93002
	GOTERM_BP_ALL			GO:0010508~positive regulation of autophagy			6	1.25523	0.0447823	ENSG00000183735, ENSG00000144118, ENSG00000164938, ENSG00000155506, ENSG00000141569, ENSG00000097033	398	82	16792	3.08714	1	0.974926	0.972783
	GOTERM_BP_ALL			GO:0072527~pyrimidine-containing compound metabolic process			6	1.25523	0.0447823	ENSG00000243678, ENSG00000094841, ENSG00000171793, ENSG00000117479, ENSG00000239672, ENSG00000147853	398	82	16792	3.08714	1	0.974926	0.972783
	GOTERM_BP_ALL			GO:0035794~positive regulation of mitochondrial membrane permeability			5	1.04603	0.0456017	ENSG00000107643, ENSG00000143514, ENSG00000184990, ENSG00000122386, ENSG00000097033	398	57	16792	3.70096	1	0.988037	0.985865
	GOTERM_BP_ALL			GO:0009628~response to abiotic stimulus			34	7.11297	0.0461987	ENSG00000072401, ENSG00000158769, ENSG00000106009, ENSG00000099985, ENSG00000091542, ENSG00000137449, ENSG00000151651, ENSG00000119048, ENSG00000178999, ENSG00000073050, ENSG00000112062, ENSG00000141030, ENSG00000121988, ENSG00000088256, ENSG00000135919, ENSG00000105393, ENSG00000121361, ENSG00000100387, ENSG00000107643, ENSG00000213199, ENSG00000148671, ENSG00000164938, ENSG00000112972, ENSG0000…	398	1029	16792	1.39406	1	0.996227	0.994038
	GOTERM_BP_ALL			GO:0032091~negative regulation of protein binding			6	1.25523	0.0467695	ENSG00000107643, ENSG00000144118, ENSG00000115109, ENSG00000010704, ENSG00000004487, ENSG00000178999	398	83	16792	3.04995	1	1	0.998022
	GOTERM_BP_ALL			GO:0071459~protein localization to chromosome, centromeric region			3	0.627615	0.047787	ENSG00000102974, ENSG00000139687, ENSG00000178999	398	15	16792	8.43819	1	1	0.998022
	GOTERM_BP_ALL			GO:0070228~regulation of lymphocyte apoptotic process			5	1.04603	0.0481031	ENSG00000240972, ENSG00000144161, ENSG00000169242, ENSG00000151651, ENSG00000178999	398	58	16792	3.63715	1	1	0.998022
	GOTERM_BP_ALL			GO:1903321~negative regulation of protein modification by small protein conjugation or removal			8	1.67364	0.0487456	ENSG00000131467, ENSG00000072401, ENSG00000141552, ENSG00000178685, ENSG00000204264, ENSG00000010704, ENSG00000106683, ENSG00000095261	398	140	16792	2.41091	1	1	0.998022
	GOTERM_BP_ALL			GO:0009059~macromolecule biosynthetic process			139	29.0795	0.0488834	ENSG00000125484, ENSG00000093167, ENSG00000131127, ENSG00000144161, ENSG00000130714, ENSG00000151651, ENSG00000168255, ENSG00000184584, ENSG00000010704, ENSG00000144560, ENSG00000107643, ENSG00000198056, ENSG00000196792, ENSG00000175354, ENSG00000170581, ENSG00000198730, ENSG00000129292, ENSG00000004487, ENSG00000115942, ENSG00000197128, ENSG00000112033, ENSG00000131652, ENSG00000147669, ENSG0000…	398	5175	16792	1.13324	1	1	0.998022
	GOTERM_BP_ALL			GO:1902680~positive regulation of RNA biosynthetic process			43	8.99582	0.0491595	ENSG00000130511, ENSG00000243678, ENSG00000099985, ENSG00000144161, ENSG00000171681, ENSG00000244405, ENSG00000196586, ENSG00000080503, ENSG00000196588, ENSG00000177105, ENSG00000171720, ENSG00000139687, ENSG00000112062, ENSG00000166313, ENSG00000100207, ENSG00000184584, ENSG00000163348, ENSG00000188986, ENSG00000169926, ENSG00000107175, ENSG00000183735, ENSG00000095794, ENSG00000148671, ENSG0000…	398	1369	16792	1.32521	1	1	0.998022
●	GOTERM_BP_ALL			GO:0048585~negative regulation of response to stimulus			43	8.99582	0.0491595	ENSG00000131467, ENSG00000147010, ENSG00000122194, ENSG00000103490, ENSG00000144580, ENSG00000090432, ENSG00000142082, ENSG00000196588, ENSG00000171720, ENSG00000139687, ENSG00000095261, ENSG00000119048, ENSG00000112062, ENSG00000163162, ENSG00000183010, ENSG00000010704, ENSG00000061273, ENSG00000142627, ENSG00000090863, ENSG00000135919, ENSG00000100387, ENSG00000107175, ENSG00000184787, ENSG0000…	398	1369	16792	1.32521	1	1	0.998022
●	GOTERM_BP_ALL			GO:0010648~negative regulation of cell communication			38	7.94979	0.0495971	ENSG00000131467, ENSG00000147010, ENSG00000099985, ENSG00000103490, ENSG00000144580, ENSG00000090432, ENSG00000142082, ENSG00000196588, ENSG00000171720, ENSG00000139687, ENSG00000095261, ENSG00000119048, ENSG00000112062, ENSG00000163162, ENSG00000061273, ENSG00000142627, ENSG00000090863, ENSG00000135919, ENSG00000100387, ENSG00000107175, ENSG00000240972, ENSG00000196396, ENSG00000175354, ENSG0000…	398	1182	16792	1.35639	1	1	0.998022
	GOTERM_BP_ALL			GO:0051961~negative regulation of nervous system development			12	2.51046	0.0496261	ENSG00000171943, ENSG00000133216, ENSG00000078674, ENSG00000065320, ENSG00000138623, ENSG00000169242, ENSG00000004487, ENSG00000066248, ENSG00000142192, ENSG00000177508, ENSG00000147437, ENSG00000146425	398	264	16792	1.91777	1	1	0.998022
●	GOTERM_BP_ALL			GO:0018193~peptidyl-amino acid modification			38	7.94979	0.049967	ENSG00000161638, ENSG00000125484, ENSG00000243678, ENSG00000099985, ENSG00000090432, ENSG00000169242, ENSG00000142082, ENSG00000178999, ENSG00000112062, ENSG00000168116, ENSG00000143479, ENSG00000166313, ENSG00000163166, ENSG00000162892, ENSG00000173418, ENSG00000086015, ENSG00000163348, ENSG00000061273, ENSG00000142627, ENSG00000184787, ENSG00000183735, ENSG00000107643, ENSG00000240972, ENSG0000…	398	1185	16792	1.35296	1	1	0.998022
●	GOTERM_BP_ALL			GO:0023057~negative regulation of signaling			38	7.94979	0.0507368	ENSG00000131467, ENSG00000147010, ENSG00000099985, ENSG00000103490, ENSG00000144580, ENSG00000090432, ENSG00000142082, ENSG00000196588, ENSG00000171720, ENSG00000139687, ENSG00000095261, ENSG00000119048, ENSG00000112062, ENSG00000163162, ENSG00000061273, ENSG00000142627, ENSG00000090863, ENSG00000135919, ENSG00000100387, ENSG00000107175, ENSG00000240972, ENSG00000196396, ENSG00000175354, ENSG0000…	398	1186	16792	1.35182	1	1	0.998022
	GOTERM_BP_ALL			GO:0051223~regulation of protein transport			26	5.43933	0.0507942	ENSG00000103490, ENSG00000049245, ENSG00000142082, ENSG00000171720, ENSG00000151651, ENSG00000112062, ENSG00000166313, ENSG00000078674, ENSG00000184584, ENSG00000141391, ENSG00000160299, ENSG00000107175, ENSG00000184787, ENSG00000090989, ENSG00000178685, ENSG00000240972, ENSG00000196396, ENSG00000131437, ENSG00000116815, ENSG00000104537, ENSG00000127191, ENSG00000112033, ENSG00000097033, ENSG0000…	398	746	16792	1.47046	1	1	0.998022
	GOTERM_BP_ALL			GO:0023056~positive regulation of signaling			48	10.0418	0.0513318	ENSG00000131467, ENSG00000161638, ENSG00000157978, ENSG00000099985, ENSG00000103490, ENSG00000090432, ENSG00000049245, ENSG00000169242, ENSG00000196388, ENSG00000142082, ENSG00000171720, ENSG00000105939, ENSG00000151651, ENSG00000095261, ENSG00000151632, ENSG00000112062, ENSG00000119986, ENSG00000162892, ENSG00000085449, ENSG00000143514, ENSG00000010704, ENSG00000149357, ENSG00000135919, ENSG0000…	398	1563	16792	1.29569	1	1	0.998022
	GOTERM_BP_ALL			GO:0000398~mRNA splicing, via spliceosome			13	2.71967	0.0525204	ENSG00000082516, ENSG00000004487, ENSG00000240682, ENSG00000060688, ENSG00000139793, ENSG00000169249, ENSG00000147669, ENSG00000126945, ENSG00000168066, ENSG00000149532, ENSG00000161265, ENSG00000140830, ENSG00000068394	398	299	16792	1.83439	1	1	0.998022
	GOTERM_BP_ALL			GO:0000377~RNA splicing, via transesterification reactions with bulged adenosine as nucleophile			13	2.71967	0.0525204	ENSG00000082516, ENSG00000004487, ENSG00000240682, ENSG00000060688, ENSG00000139793, ENSG00000169249, ENSG00000147669, ENSG00000126945, ENSG00000168066, ENSG00000149532, ENSG00000161265, ENSG00000140830, ENSG00000068394	398	299	16792	1.83439	1	1	0.998022
	GOTERM_BP_ALL			GO:1902108~regulation of mitochondrial membrane permeability involved in apoptotic process			5	1.04603	0.0533291	ENSG00000107643, ENSG00000143514, ENSG00000184990, ENSG00000122386, ENSG00000097033	398	60	16792	3.51591	1	1	0.998022
	GOTERM_BP_ALL			GO:0006241~CTP biosynthetic process			3	0.627615	0.0537792	ENSG00000243678, ENSG00000171793, ENSG00000239672	398	16	16792	7.9108	1	1	0.998022
	GOTERM_BP_ALL			GO:0046036~CTP metabolic process			3	0.627615	0.0537792	ENSG00000243678, ENSG00000171793, ENSG00000239672	398	16	16792	7.9108	1	1	0.998022
	GOTERM_BP_ALL			GO:0009889~regulation of biosynthetic process			118	24.6862	0.0546243	ENSG00000093167, ENSG00000131127, ENSG00000144161, ENSG00000151651, ENSG00000164211, ENSG00000184584, ENSG00000010704, ENSG00000144560, ENSG00000107643, ENSG00000196792, ENSG00000175354, ENSG00000170581, ENSG00000198730, ENSG00000129292, ENSG00000004487, ENSG00000115942, ENSG00000197128, ENSG00000112033, ENSG00000147669, ENSG00000171703, ENSG00000204301, ENSG00000159086, ENSG00000128805, ENSG0000…	398	4339	16792	1.14739	1	1	0.998022
	GOTERM_BP_ALL			GO:0045786~negative regulation of cell cycle			18	3.76569	0.0549659	ENSG00000240972, ENSG00000099985, ENSG00000164938, ENSG00000144580, ENSG00000177595, ENSG00000196388, ENSG00000137337, ENSG00000171552, ENSG00000139687, ENSG00000178999, ENSG00000144677, ENSG00000166313, ENSG00000143514, ENSG00000149357, ENSG00000107175, ENSG00000087074, ENSG00000182973, ENSG00000186834	398	470	16792	1.61582	1	1	0.998022
●	GOTERM_BP_ALL			GO:0033036~macromolecule localization			80	16.7364	0.0551736	ENSG00000158769, ENSG00000109519, ENSG00000103490, ENSG00000244405, ENSG00000091542, ENSG00000049245, ENSG00000139687, ENSG00000151651, ENSG00000169228, ENSG00000163682, ENSG00000164211, ENSG00000166313, ENSG00000203668, ENSG00000162231, ENSG00000163166, ENSG00000143514, ENSG00000117174, ENSG00000184584, ENSG00000010704, ENSG00000142627, ENSG00000160299, ENSG00000107175, ENSG00000272886, ENSG0000…	398	2817	16792	1.19818	1	1	0.998022
●	GOTERM_BP_ALL			GO:0051641~cellular localization			73	15.272	0.0558706	ENSG00000158769, ENSG00000072864, ENSG00000109519, ENSG00000106009, ENSG00000244405, ENSG00000091542, ENSG00000049245, ENSG00000169020, ENSG00000139687, ENSG00000119048, ENSG00000163682, ENSG00000164211, ENSG00000203668, ENSG00000162231, ENSG00000163166, ENSG00000143514, ENSG00000184584, ENSG00000010704, ENSG00000142627, ENSG00000160299, ENSG00000107175, ENSG00000272886, ENSG00000184787, ENSG0000…	398	2541	16792	1.2121	1	1	0.998022
	GOTERM_BP_ALL			GO:0042384~cilium assembly			10	2.09205	0.0565629	ENSG00000078674, ENSG00000131437, ENSG00000111834, ENSG00000160299, ENSG00000116127, ENSG00000244187, ENSG00000116213, ENSG00000110274, ENSG00000155755, ENSG00000119048	398	206	16792	2.0481	1	1	0.998022
	GOTERM_BP_ALL			GO:0000375~RNA splicing, via transesterification reactions			13	2.71967	0.0572977	ENSG00000082516, ENSG00000004487, ENSG00000240682, ENSG00000060688, ENSG00000139793, ENSG00000169249, ENSG00000147669, ENSG00000126945, ENSG00000168066, ENSG00000149532, ENSG00000161265, ENSG00000140830, ENSG00000068394	398	303	16792	1.81017	1	1	0.998022
●	GOTERM_BP_ALL			GO:0043412~macromolecule modification			111	23.2218	0.0576601	ENSG00000125484, ENSG00000130714, ENSG00000091542, ENSG00000151651, ENSG00000166233, ENSG00000143479, ENSG00000010704, ENSG00000106683, ENSG00000107643, ENSG00000196396, ENSG00000175354, ENSG00000170581, ENSG00000198730, ENSG00000204264, ENSG00000004487, ENSG00000144677, ENSG00000124608, ENSG00000171307, ENSG00000265491, ENSG00000159086, ENSG00000003393, ENSG00000128923, ENSG00000011485, ENSG0000…	398	4065	16792	1.15208	1	1	0.998022
	GOTERM_BP_ALL			GO:0031346~positive regulation of cell projection organization			13	2.71967	0.0580733	ENSG00000172260, ENSG00000243678, ENSG00000065320, ENSG00000090432, ENSG00000138623, ENSG00000004487, ENSG00000116213, ENSG00000166313, ENSG00000145868, ENSG00000140854, ENSG00000106683, ENSG00000239672, ENSG00000148677	398	304	16792	1.80422	1	1	0.998022
	GOTERM_BP_ALL			GO:0009057~macromolecule catabolic process			38	7.94979	0.0589139	ENSG00000131467, ENSG00000072401, ENSG00000130714, ENSG00000144580, ENSG00000170473, ENSG00000105939, ENSG00000151651, ENSG00000095261, ENSG00000119048, ENSG00000005007, ENSG00000198408, ENSG00000178999, ENSG00000132773, ENSG00000141552, ENSG00000166233, ENSG00000163682, ENSG00000141030, ENSG00000117151, ENSG00000010704, ENSG00000162413, ENSG00000135919, ENSG00000100387, ENSG00000272886, ENSG0000…	398	1201	16792	1.33493	1	1	0.998022
●	GOTERM_BP_ALL			GO:0009968~negative regulation of signal transduction			35	7.32218	0.0589975	ENSG00000131467, ENSG00000147010, ENSG00000103490, ENSG00000144580, ENSG00000090432, ENSG00000142082, ENSG00000196588, ENSG00000171720, ENSG00000139687, ENSG00000095261, ENSG00000119048, ENSG00000112062, ENSG00000163162, ENSG00000061273, ENSG00000142627, ENSG00000090863, ENSG00000135919, ENSG00000100387, ENSG00000107175, ENSG00000240972, ENSG00000196396, ENSG00000175354, ENSG00000196792, ENSG0000…	398	1089	16792	1.356	1	1	0.998022
	GOTERM_BP_ALL			GO:0006289~nucleotide-excision repair			7	1.46444	0.0592714	ENSG00000158290, ENSG00000147669, ENSG00000141030, ENSG00000100387, ENSG00000240682, ENSG00000105486, ENSG00000073050	398	117	16792	2.52425	1	1	0.998022
	GOTERM_BP_ALL			GO:0009890~negative regulation of biosynthetic process			46	9.62343	0.0593693	ENSG00000072401, ENSG00000180573, ENSG00000143390, ENSG00000144161, ENSG00000171681, ENSG00000144580, ENSG00000169242, ENSG00000080503, ENSG00000137449, ENSG00000171720, ENSG00000139687, ENSG00000119048, ENSG00000005007, ENSG00000178999, ENSG00000166313, ENSG00000164751, ENSG00000121988, ENSG00000061273, ENSG00000188986, ENSG00000102393, ENSG00000111727, ENSG00000095794, ENSG00000175354, ENSG0000…	398	1504	16792	1.29041	1	1	0.998022
	GOTERM_BP_ALL			GO:0045935~positive regulation of nucleobase-containing compound metabolic process			50	10.4603	0.059577	ENSG00000130511, ENSG00000243678, ENSG00000099985, ENSG00000144161, ENSG00000244405, ENSG00000139687, ENSG00000119048, ENSG00000166313, ENSG00000184584, ENSG00000105393, ENSG00000188986, ENSG00000107175, ENSG00000148671, ENSG00000196396, ENSG00000196792, ENSG00000198730, ENSG00000164938, ENSG00000004487, ENSG00000112033, ENSG00000064932, ENSG00000171634, ENSG00000147669, ENSG00000171703, ENSG0000…	398	1658	16792	1.27234	1	1	0.998022
	GOTERM_BP_ALL			GO:1901070~guanosine-containing compound biosynthetic process			3	0.627615	0.0600205	ENSG00000243678, ENSG00000099256, ENSG00000239672	398	17	16792	7.44546	1	1	0.998022
	GOTERM_BP_ALL			GO:0009209~pyrimidine ribonucleoside triphosphate biosynthetic process			3	0.627615	0.0600205	ENSG00000243678, ENSG00000171793, ENSG00000239672	398	17	16792	7.44546	1	1	0.998022
	GOTERM_BP_ALL			GO:0051084~'de novo' posttranslational protein folding			3	0.627615	0.0600205	ENSG00000163528, ENSG00000115541, ENSG00000097033	398	17	16792	7.44546	1	1	0.998022
●	GOTERM_BP_ALL			GO:0050790~regulation of catalytic activity			68	14.2259	0.0601888	ENSG00000158769, ENSG00000125484, ENSG00000072864, ENSG00000109519, ENSG00000103490, ENSG00000139687, ENSG00000151651, ENSG00000095261, ENSG00000198826, ENSG00000060558, ENSG00000203668, ENSG00000142627, ENSG00000135919, ENSG00000107175, ENSG00000272886, ENSG00000106683, ENSG00000146425, ENSG00000107643, ENSG00000102393, ENSG00000240972, ENSG00000196396, ENSG00000175354, ENSG00000156011, ENSG0000…	398	2357	16792	1.21722	1	1	0.998022
	GOTERM_BP_ALL			GO:0007005~mitochondrion organization			23	4.81172	0.0610454	ENSG00000180488, ENSG00000107643, ENSG00000108826, ENSG00000109519, ENSG00000163528, ENSG00000155463, ENSG00000103490, ENSG00000170581, ENSG00000090432, ENSG00000142082, ENSG00000205981, ENSG00000171552, ENSG00000097033, ENSG00000065518, ENSG00000124608, ENSG00000143514, ENSG00000256525, ENSG00000224877, ENSG00000184990, ENSG00000141391, ENSG00000122386, ENSG00000182154, ENSG00000184831	398	653	16792	1.48605	1	1	0.998022
●	GOTERM_BP_ALL			GO:0060341~regulation of cellular localization			28	5.85774	0.0617189	ENSG00000157978, ENSG00000049245, ENSG00000177105, ENSG00000171720, ENSG00000139687, ENSG00000112062, ENSG00000163166, ENSG00000143514, ENSG00000078674, ENSG00000184584, ENSG00000141391, ENSG00000010704, ENSG00000142627, ENSG00000160299, ENSG00000107175, ENSG00000184787, ENSG00000178685, ENSG00000107643, ENSG00000196396, ENSG00000131437, ENSG00000104537, ENSG00000170385, ENSG00000004487, ENSG0000…	398	834	16792	1.41648	1	1	0.998022
	GOTERM_BP_ALL			GO:0043161~proteasome-mediated ubiquitin-dependent protein catabolic process			15	3.13808	0.0631598	ENSG00000131467, ENSG00000072401, ENSG00000130714, ENSG00000204264, ENSG00000095261, ENSG00000119048, ENSG00000178999, ENSG00000141552, ENSG00000166233, ENSG00000265491, ENSG00000010704, ENSG00000100387, ENSG00000185104, ENSG00000109501, ENSG00000184787	398	375	16792	1.68764	1	1	0.998022
	GOTERM_BP_ALL			GO:0044723~single-organism carbohydrate metabolic process			23	4.81172	0.0632753	ENSG00000178685, ENSG00000102393, ENSG00000095794, ENSG00000105655, ENSG00000106009, ENSG00000175354, ENSG00000213930, ENSG00000164708, ENSG00000130714, ENSG00000111674, ENSG00000151689, ENSG00000142082, ENSG00000173511, ENSG00000158773, ENSG00000112033, ENSG00000155755, ENSG00000112062, ENSG00000117151, ENSG00000144827, ENSG00000102893, ENSG00000184787, ENSG00000102100, ENSG00000105486	398	656	16792	1.47926	1	1	0.998022
	GOTERM_BP_ALL			GO:0008637~apoptotic mitochondrial changes			7	1.46444	0.0633005	ENSG00000107643, ENSG00000143514, ENSG00000103490, ENSG00000184990, ENSG00000122386, ENSG00000171552, ENSG00000097033	398	119	16792	2.48182	1	1	0.998022
	GOTERM_BP_ALL			GO:0051438~regulation of ubiquitin-protein transferase activity			7	1.46444	0.0633005	ENSG00000131467, ENSG00000072401, ENSG00000141552, ENSG00000204264, ENSG00000106683, ENSG00000162378, ENSG00000095261	398	119	16792	2.48182	1	1	0.998022
	GOTERM_BP_ALL			GO:0071478~cellular response to radiation			8	1.67364	0.0638732	ENSG00000158290, ENSG00000112062, ENSG00000148671, ENSG00000164938, ENSG00000078369, ENSG00000004487, ENSG00000171552, ENSG00000178999	398	149	16792	2.26529	1	1	0.998022
	GOTERM_BP_ALL			GO:0060338~regulation of type I interferon-mediated signaling pathway			4	0.83682	0.0641237	ENSG00000196396, ENSG00000175354, ENSG00000170581, ENSG00000090432	398	39	16792	4.32728	1	1	0.998022
	GOTERM_BP_ALL			GO:0016574~histone ubiquitination			4	0.83682	0.0641237	ENSG00000158290, ENSG00000198730, ENSG00000004487, ENSG00000119048	398	39	16792	4.32728	1	1	0.998022
	GOTERM_BP_ALL			GO:1901701~cellular response to oxygen-containing compound			30	6.27615	0.0641836	ENSG00000243678, ENSG00000103490, ENSG00000137449, ENSG00000005007, ENSG00000151632, ENSG00000060558, ENSG00000112062, ENSG00000162892, ENSG00000183010, ENSG00000088256, ENSG00000149357, ENSG00000239672, ENSG00000107643, ENSG00000240972, ENSG00000196396, ENSG00000175354, ENSG00000174021, ENSG00000198730, ENSG00000164938, ENSG00000112972, ENSG00000142192, ENSG00000004487, ENSG00000158773, ENSG0000…	398	912	16792	1.38786	1	1	0.998022
	GOTERM_BP_ALL			GO:0010647~positive regulation of cell communication			47	9.83264	0.0660743	ENSG00000131467, ENSG00000161638, ENSG00000157978, ENSG00000099985, ENSG00000103490, ENSG00000090432, ENSG00000169242, ENSG00000196388, ENSG00000142082, ENSG00000171720, ENSG00000105939, ENSG00000151651, ENSG00000095261, ENSG00000151632, ENSG00000112062, ENSG00000119986, ENSG00000162892, ENSG00000085449, ENSG00000143514, ENSG00000010704, ENSG00000149357, ENSG00000135919, ENSG00000183735, ENSG0000…	398	1555	16792	1.27522	1	1	0.998022
	GOTERM_BP_ALL			GO:1901798~positive regulation of signal transduction by p53 class mediator			3	0.627615	0.0664957	ENSG00000148677, ENSG00000097033, ENSG00000186834	398	18	16792	7.03183	1	1	0.998022
	GOTERM_BP_ALL			GO:0007213~G-protein coupled acetylcholine receptor signaling pathway			3	0.627615	0.0664957	ENSG00000078369, ENSG00000088256, ENSG00000060558	398	18	16792	7.03183	1	1	0.998022
	GOTERM_BP_ALL			GO:1901576~organic substance biosynthetic process			163	34.1004	0.0672381	ENSG00000125484, ENSG00000093167, ENSG00000131127, ENSG00000144161, ENSG00000130714, ENSG00000138678, ENSG00000151651, ENSG00000164211, ENSG00000168255, ENSG00000184584, ENSG00000183010, ENSG00000136371, ENSG00000010704, ENSG00000144560, ENSG00000107643, ENSG00000198056, ENSG00000196792, ENSG00000175354, ENSG00000170581, ENSG00000198730, ENSG00000129292, ENSG00000171793, ENSG00000004487, ENSG0000…	398	6227	16792	1.1044	1	1	0.998022
	GOTERM_BP_ALL			GO:0051962~positive regulation of nervous system development			17	3.55649	0.0673855	ENSG00000172260, ENSG00000133216, ENSG00000243678, ENSG00000065320, ENSG00000244405, ENSG00000090432, ENSG00000138623, ENSG00000004487, ENSG00000177508, ENSG00000171943, ENSG00000166313, ENSG00000145868, ENSG00000135919, ENSG00000140854, ENSG00000106683, ENSG00000239672, ENSG00000148677	398	449	16792	1.59743	1	1	0.998022
	GOTERM_BP_ALL			GO:0010975~regulation of neuron projection development			16	3.34728	0.0674729	ENSG00000172260, ENSG00000133216, ENSG00000243678, ENSG00000065320, ENSG00000090432, ENSG00000138623, ENSG00000169242, ENSG00000004487, ENSG00000066248, ENSG00000171943, ENSG00000166313, ENSG00000145868, ENSG00000140854, ENSG00000106683, ENSG00000239672, ENSG00000148677	398	413	16792	1.63452	1	1	0.998022
	GOTERM_BP_ALL			GO:0031327~negative regulation of cellular biosynthetic process			45	9.41423	0.0675721	ENSG00000072401, ENSG00000180573, ENSG00000143390, ENSG00000144161, ENSG00000171681, ENSG00000144580, ENSG00000169242, ENSG00000080503, ENSG00000137449, ENSG00000171720, ENSG00000139687, ENSG00000119048, ENSG00000005007, ENSG00000178999, ENSG00000164751, ENSG00000121988, ENSG00000061273, ENSG00000188986, ENSG00000102393, ENSG00000111727, ENSG00000095794, ENSG00000175354, ENSG00000196792, ENSG0000…	398	1480	16792	1.28283	1	1	0.998022
	GOTERM_BP_ALL			GO:0010720~positive regulation of cell development			18	3.76569	0.067945	ENSG00000172260, ENSG00000133216, ENSG00000243678, ENSG00000065320, ENSG00000115109, ENSG00000244405, ENSG00000090432, ENSG00000138623, ENSG00000004487, ENSG00000177508, ENSG00000171943, ENSG00000166313, ENSG00000145868, ENSG00000135919, ENSG00000140854, ENSG00000106683, ENSG00000239672, ENSG00000148677	398	483	16792	1.57233	1	1	0.998022
	GOTERM_BP_ALL			GO:0016567~protein ubiquitination			26	5.43933	0.068129	ENSG00000131467, ENSG00000072401, ENSG00000090432, ENSG00000095261, ENSG00000119048, ENSG00000178999, ENSG00000141552, ENSG00000166233, ENSG00000163162, ENSG00000010704, ENSG00000162413, ENSG00000100387, ENSG00000106683, ENSG00000184787, ENSG00000162378, ENSG00000178685, ENSG00000130985, ENSG00000198730, ENSG00000204264, ENSG00000004487, ENSG00000127191, ENSG00000158290, ENSG00000265491, ENSG0000…	398	770	16792	1.42463	1	1	0.998022
●	GOTERM_BP_ALL			GO:0051345~positive regulation of hydrolase activity			30	6.27615	0.0684296	ENSG00000131467, ENSG00000158769, ENSG00000103490, ENSG00000090432, ENSG00000066248, ENSG00000177105, ENSG00000198826, ENSG00000060558, ENSG00000203668, ENSG00000142627, ENSG00000149357, ENSG00000107175, ENSG00000100241, ENSG00000107643, ENSG00000196396, ENSG00000156011, ENSG00000177595, ENSG00000142192, ENSG00000197226, ENSG00000127191, ENSG00000069966, ENSG00000115541, ENSG00000114331, ENSG0000…	398	917	16792	1.38029	1	1	0.998022
	GOTERM_BP_ALL			GO:2000325~regulation of ligand-dependent nuclear receptor transcription coactivator activity			2	0.41841	0.069267	ENSG00000144580, ENSG00000107175	398	3	16792	28.1273	1	1	0.998022
	GOTERM_BP_ALL			GO:0045638~negative regulation of myeloid cell differentiation			6	1.25523	0.0694851	ENSG00000243678, ENSG00000175354, ENSG00000128606, ENSG00000198730, ENSG00000169926, ENSG00000239672	398	93	16792	2.722	1	1	0.998022
	GOTERM_BP_ALL			GO:0008033~tRNA processing			7	1.46444	0.0696399	ENSG00000162927, ENSG00000059588, ENSG00000124608, ENSG00000122435, ENSG00000155275, ENSG00000130299, ENSG00000151576	398	122	16792	2.42079	1	1	0.998022
	GOTERM_BP_ALL			GO:0009058~biosynthetic process			165	34.5188	0.0705273	ENSG00000125484, ENSG00000093167, ENSG00000131127, ENSG00000144161, ENSG00000130714, ENSG00000138678, ENSG00000151651, ENSG00000164211, ENSG00000168255, ENSG00000184584, ENSG00000183010, ENSG00000136371, ENSG00000010704, ENSG00000144560, ENSG00000107643, ENSG00000198056, ENSG00000196792, ENSG00000175354, ENSG00000170581, ENSG00000198730, ENSG00000129292, ENSG00000171793, ENSG00000004487, ENSG0000…	398	6320	16792	1.1015	1	1	0.998022
●	GOTERM_BP_ALL			GO:1903076~regulation of protein localization to plasma membrane			5	1.04603	0.0707688	ENSG00000157978, ENSG00000104537, ENSG00000142627, ENSG00000171552, ENSG00000177105	398	66	16792	3.19628	1	1	0.998022
●	GOTERM_BP_ALL			GO:0010646~regulation of cell communication			84	17.5732	0.0729806	ENSG00000099985, ENSG00000103490, ENSG00000049245, ENSG00000138678, ENSG00000139687, ENSG00000151651, ENSG00000119048, ENSG00000095261, ENSG00000198826, ENSG00000143514, ENSG00000163162, ENSG00000010704, ENSG00000142627, ENSG00000135919, ENSG00000100387, ENSG00000107175, ENSG00000146425, ENSG00000107643, ENSG00000240972, ENSG00000196396, ENSG00000175354, ENSG00000196792, ENSG00000105701, ENSG0000…	398	3020	16792	1.17352	1	1	0.998022
●	GOTERM_BP_ALL			GO:0051336~regulation of hydrolase activity			41	8.57741	0.0730378	ENSG00000131467, ENSG00000158769, ENSG00000072864, ENSG00000103490, ENSG00000090432, ENSG00000196422, ENSG00000066248, ENSG00000196588, ENSG00000137449, ENSG00000177105, ENSG00000198826, ENSG00000060558, ENSG00000203668, ENSG00000142627, ENSG00000149357, ENSG00000135919, ENSG00000107175, ENSG00000146425, ENSG00000100241, ENSG00000107643, ENSG00000155463, ENSG00000196396, ENSG00000156011, ENSG0000…	398	1337	16792	1.29381	1	1	0.998022
	GOTERM_BP_ALL			GO:0006399~tRNA metabolic process			9	1.88285	0.0730422	ENSG00000162927, ENSG00000059588, ENSG00000125484, ENSG00000124608, ENSG00000122435, ENSG00000256525, ENSG00000155275, ENSG00000130299, ENSG00000151576	398	185	16792	2.05253	1	1	0.998022
	GOTERM_BP_ALL			GO:0032446~protein modification by small protein conjugation			29	6.06695	0.0731843	ENSG00000131467, ENSG00000072401, ENSG00000090432, ENSG00000095261, ENSG00000119048, ENSG00000178999, ENSG00000141552, ENSG00000168116, ENSG00000166233, ENSG00000163162, ENSG00000010704, ENSG00000061273, ENSG00000162413, ENSG00000100387, ENSG00000106683, ENSG00000184787, ENSG00000162378, ENSG00000178685, ENSG00000130985, ENSG00000198730, ENSG00000204264, ENSG00000004487, ENSG00000137337, ENSG0000…	398	887	16792	1.37941	1	1	0.998022
	GOTERM_BP_ALL			GO:1902254~negative regulation of intrinsic apoptotic signaling pathway by p53 class mediator			3	0.627615	0.0731903	ENSG00000240972, ENSG00000004487, ENSG00000097033	398	19	16792	6.66173	1	1	0.998022
	GOTERM_BP_ALL			GO:0070242~thymocyte apoptotic process			3	0.627615	0.0731903	ENSG00000144161, ENSG00000169242, ENSG00000151651	398	19	16792	6.66173	1	1	0.998022
	GOTERM_BP_ALL			GO:0010564~regulation of cell cycle process			21	4.39331	0.0732714	ENSG00000131467, ENSG00000072401, ENSG00000240972, ENSG00000099985, ENSG00000137804, ENSG00000144580, ENSG00000177595, ENSG00000204264, ENSG00000142192, ENSG00000136122, ENSG00000139687, ENSG00000095261, ENSG00000119048, ENSG00000097033, ENSG00000178999, ENSG00000158290, ENSG00000141552, ENSG00000144677, ENSG00000162413, ENSG00000102974, ENSG00000182973	398	595	16792	1.48909	1	1	0.998022
●	GOTERM_BP_ALL			GO:0030031~cell projection assembly			16	3.34728	0.0735525	ENSG00000065320, ENSG00000131437, ENSG00000111834, ENSG00000197226, ENSG00000116127, ENSG00000177105, ENSG00000244187, ENSG00000116213, ENSG00000155755, ENSG00000110274, ENSG00000119048, ENSG00000134531, ENSG00000171943, ENSG00000078674, ENSG00000142627, ENSG00000160299	398	419	16792	1.61111	1	1	0.998022
●	GOTERM_BP_ALL			GO:1904375~regulation of protein localization to cell periphery			5	1.04603	0.0739273	ENSG00000157978, ENSG00000104537, ENSG00000142627, ENSG00000171552, ENSG00000177105	398	67	16792	3.14858	1	1	0.998022
	GOTERM_BP_ALL			GO:0016241~regulation of macroautophagy			7	1.46444	0.0740628	ENSG00000183735, ENSG00000107643, ENSG00000144118, ENSG00000182473, ENSG00000155506, ENSG00000090989, ENSG00000097033	398	124	16792	2.38175	1	1	0.998022
	GOTERM_BP_ALL			GO:0033043~regulation of organelle organization			36	7.53138	0.0752719	ENSG00000158769, ENSG00000099985, ENSG00000103490, ENSG00000137804, ENSG00000115935, ENSG00000090432, ENSG00000116127, ENSG00000139687, ENSG00000119048, ENSG00000178999, ENSG00000141552, ENSG00000163166, ENSG00000143514, ENSG00000141391, ENSG00000163348, ENSG00000106683, ENSG00000146425, ENSG00000178685, ENSG00000107643, ENSG00000050748, ENSG00000198730, ENSG00000170581, ENSG00000004487, ENSG0000…	398	1152	16792	1.31847	1	1	0.998022
	GOTERM_BP_ALL			GO:0031328~positive regulation of cellular biosynthetic process			51	10.6695	0.0766775	ENSG00000130511, ENSG00000243678, ENSG00000099985, ENSG00000144161, ENSG00000244405, ENSG00000139687, ENSG00000164211, ENSG00000166313, ENSG00000184584, ENSG00000188986, ENSG00000107175, ENSG00000148671, ENSG00000175354, ENSG00000196792, ENSG00000198730, ENSG00000164938, ENSG00000004487, ENSG00000112033, ENSG00000064932, ENSG00000171634, ENSG00000147669, ENSG00000171703, ENSG00000204301, ENSG0000…	398	1729	16792	1.2445	1	1	0.998022
	GOTERM_BP_ALL			GO:0043903~regulation of symbiosis, encompassing mutualism through parasitism			12	2.51046	0.0767659	ENSG00000178685, ENSG00000147669, ENSG00000047188, ENSG00000103490, ENSG00000184584, ENSG00000090432, ENSG00000182473, ENSG00000188986, ENSG00000155506, ENSG00000107175, ENSG00000105939, ENSG00000146425	398	285	16792	1.77646	1	1	0.998022
	GOTERM_BP_ALL			GO:0051173~positive regulation of nitrogen compound metabolic process			52	10.8787	0.0768625	ENSG00000130511, ENSG00000243678, ENSG00000099985, ENSG00000144161, ENSG00000244405, ENSG00000139687, ENSG00000119048, ENSG00000166313, ENSG00000184584, ENSG00000105393, ENSG00000188986, ENSG00000107175, ENSG00000148671, ENSG00000196396, ENSG00000196792, ENSG00000198730, ENSG00000164938, ENSG00000004487, ENSG00000112033, ENSG00000064932, ENSG00000171634, ENSG00000147669, ENSG00000171703, ENSG0000…	398	1767	16792	1.24161	1	1	0.998022
	GOTERM_BP_ALL			GO:0030218~erythrocyte differentiation			6	1.25523	0.0773017	ENSG00000112062, ENSG00000143479, ENSG00000175354, ENSG00000004487, ENSG00000169926, ENSG00000139687	398	96	16792	2.63693	1	1	0.998022
	GOTERM_BP_ALL			GO:1902589~single-organism organelle organization			48	10.0418	0.0773414	ENSG00000158769, ENSG00000072864, ENSG00000103490, ENSG00000137804, ENSG00000115935, ENSG00000111834, ENSG00000090432, ENSG00000049245, ENSG00000196588, ENSG00000177105, ENSG00000171720, ENSG00000244187, ENSG00000116127, ENSG00000139687, ENSG00000119048, ENSG00000005007, ENSG00000155755, ENSG00000178999, ENSG00000141552, ENSG00000164751, ENSG00000143514, ENSG00000078674, ENSG00000225556, ENSG0000…	398	1612	16792	1.25631	1	1	0.998022
	GOTERM_BP_ALL			GO:0043066~negative regulation of apoptotic process			27	5.64854	0.0773552	ENSG00000131467, ENSG00000161638, ENSG00000243678, ENSG00000169242, ENSG00000196588, ENSG00000171720, ENSG00000116127, ENSG00000151651, ENSG00000119048, ENSG00000178999, ENSG00000107175, ENSG00000147437, ENSG00000107643, ENSG00000240972, ENSG00000196396, ENSG00000129473, ENSG00000105701, ENSG00000177595, ENSG00000004487, ENSG00000173511, ENSG00000127191, ENSG00000171552, ENSG00000112033, ENSG0000…	398	818	16792	1.39261	1	1	0.998022
	GOTERM_BP_ALL			GO:1902236~negative regulation of endoplasmic reticulum stress-induced intrinsic apoptotic signaling pathway			3	0.627615	0.0800904	ENSG00000196396, ENSG00000107175, ENSG00000109501	398	20	16792	6.32864	1	1	0.998022
	GOTERM_BP_ALL			GO:1903508~positive regulation of nucleic acid-templated transcription			41	8.57741	0.0807975	ENSG00000130511, ENSG00000243678, ENSG00000099985, ENSG00000144161, ENSG00000171681, ENSG00000244405, ENSG00000196586, ENSG00000080503, ENSG00000196588, ENSG00000177105, ENSG00000171720, ENSG00000139687, ENSG00000112062, ENSG00000166313, ENSG00000100207, ENSG00000184584, ENSG00000163348, ENSG00000169926, ENSG00000107175, ENSG00000183735, ENSG00000095794, ENSG00000148671, ENSG00000196792, ENSG0000…	398	1349	16792	1.2823	1	1	0.998022
	GOTERM_BP_ALL			GO:0045893~positive regulation of transcription, DNA-templated			41	8.57741	0.0807975	ENSG00000130511, ENSG00000243678, ENSG00000099985, ENSG00000144161, ENSG00000171681, ENSG00000244405, ENSG00000196586, ENSG00000080503, ENSG00000196588, ENSG00000177105, ENSG00000171720, ENSG00000139687, ENSG00000112062, ENSG00000166313, ENSG00000100207, ENSG00000184584, ENSG00000163348, ENSG00000169926, ENSG00000107175, ENSG00000183735, ENSG00000095794, ENSG00000148671, ENSG00000196792, ENSG0000…	398	1349	16792	1.2823	1	1	0.998022
	GOTERM_BP_ALL			GO:0032608~interferon-beta production			4	0.83682	0.080922	ENSG00000183735, ENSG00000103490, ENSG00000184584, ENSG00000105939	398	43	16792	3.92474	1	1	0.998022
	GOTERM_BP_ALL			GO:0070534~protein K63-linked ubiquitination			4	0.83682	0.080922	ENSG00000178685, ENSG00000265491, ENSG00000127191, ENSG00000119048	398	43	16792	3.92474	1	1	0.998022
	GOTERM_BP_ALL			GO:0072528~pyrimidine-containing compound biosynthetic process			4	0.83682	0.080922	ENSG00000243678, ENSG00000094841, ENSG00000171793, ENSG00000239672	398	43	16792	3.92474	1	1	0.998022
	GOTERM_BP_ALL			GO:0060548~negative regulation of cell death			29	6.06695	0.0815554	ENSG00000131467, ENSG00000161638, ENSG00000243678, ENSG00000169242, ENSG00000196588, ENSG00000171720, ENSG00000116127, ENSG00000151651, ENSG00000119048, ENSG00000178999, ENSG00000183010, ENSG00000107175, ENSG00000147437, ENSG00000107643, ENSG00000240972, ENSG00000196396, ENSG00000129473, ENSG00000105701, ENSG00000177595, ENSG00000004487, ENSG00000173511, ENSG00000127191, ENSG00000171552, ENSG0000…	398	897	16792	1.36403	1	1	0.998022
	GOTERM_BP_ALL			GO:0051172~negative regulation of nitrogen compound metabolic process			45	9.41423	0.0824312	ENSG00000072401, ENSG00000180573, ENSG00000143390, ENSG00000144161, ENSG00000171681, ENSG00000144580, ENSG00000169242, ENSG00000080503, ENSG00000137449, ENSG00000171720, ENSG00000139687, ENSG00000119048, ENSG00000005007, ENSG00000178999, ENSG00000164751, ENSG00000121988, ENSG00000061273, ENSG00000188986, ENSG00000102393, ENSG00000111727, ENSG00000095794, ENSG00000175354, ENSG00000196792, ENSG0000…	398	1506	16792	1.26069	1	1	0.998022
	GOTERM_BP_ALL			GO:0045862~positive regulation of proteolysis			14	2.92887	0.0829474	ENSG00000131467, ENSG00000072401, ENSG00000103490, ENSG00000177595, ENSG00000090432, ENSG00000204264, ENSG00000142192, ENSG00000127191, ENSG00000151651, ENSG00000115541, ENSG00000095261, ENSG00000141552, ENSG00000166233, ENSG00000109861	398	358	16792	1.64993	1	1	0.998022
	GOTERM_BP_ALL			GO:0044265~cellular macromolecule catabolic process			31	6.48536	0.0832637	ENSG00000131467, ENSG00000072401, ENSG00000130714, ENSG00000144580, ENSG00000170473, ENSG00000105939, ENSG00000095261, ENSG00000119048, ENSG00000005007, ENSG00000198408, ENSG00000178999, ENSG00000132773, ENSG00000141552, ENSG00000166233, ENSG00000163682, ENSG00000141030, ENSG00000010704, ENSG00000162413, ENSG00000100387, ENSG00000272886, ENSG00000184787, ENSG00000221914, ENSG00000130985, ENSG0000…	398	976	16792	1.34008	1	1	0.998022
●	GOTERM_BP_ALL			GO:0008104~protein localization			69	14.4351	0.0838494	ENSG00000158769, ENSG00000109519, ENSG00000103490, ENSG00000244405, ENSG00000049245, ENSG00000139687, ENSG00000151651, ENSG00000169228, ENSG00000163682, ENSG00000166313, ENSG00000203668, ENSG00000143514, ENSG00000184584, ENSG00000010704, ENSG00000142627, ENSG00000160299, ENSG00000107175, ENSG00000272886, ENSG00000184787, ENSG00000146425, ENSG00000157107, ENSG00000107643, ENSG00000240972, ENSG0000…	398	2448	16792	1.18921	1	1	0.998022
	GOTERM_BP_ALL			GO:0045637~regulation of myeloid cell differentiation			9	1.88285	0.084229	ENSG00000112062, ENSG00000243678, ENSG00000175354, ENSG00000128606, ENSG00000198730, ENSG00000004487, ENSG00000169926, ENSG00000139687, ENSG00000239672	398	191	16792	1.98806	1	1	0.998022
●	GOTERM_BP_ALL			GO:0016043~cellular component organization			159	33.2636	0.0843972	ENSG00000125484, ENSG00000072864, ENSG00000130714, ENSG00000116127, ENSG00000151651, ENSG00000143514, ENSG00000117174, ENSG00000010704, ENSG00000106683, ENSG00000157107, ENSG00000107643, ENSG00000151364, ENSG00000163528, ENSG00000198056, ENSG00000196396, ENSG00000170581, ENSG00000198730, ENSG00000104537, ENSG00000168263, ENSG00000004487, ENSG00000171552, ENSG00000112033, ENSG00000225663, ENSG0000…	398	6109	16792	1.09811	1	1	0.998022
	GOTERM_BP_ALL			GO:0016239~positive regulation of macroautophagy			4	0.83682	0.0853907	ENSG00000183735, ENSG00000144118, ENSG00000155506, ENSG00000097033	398	44	16792	3.83554	1	1	0.998022
	GOTERM_BP_ALL			GO:0045088~regulation of innate immune response			14	2.92887	0.086612	ENSG00000131467, ENSG00000183735, ENSG00000072401, ENSG00000196396, ENSG00000175354, ENSG00000103490, ENSG00000170581, ENSG00000090432, ENSG00000204264, ENSG00000105939, ENSG00000151651, ENSG00000095261, ENSG00000085449, ENSG00000184584	398	360	16792	1.64076	1	1	0.998022
	GOTERM_BP_ALL			GO:0050767~regulation of neurogenesis			23	4.81172	0.0868283	ENSG00000172260, ENSG00000133216, ENSG00000243678, ENSG00000065320, ENSG00000244405, ENSG00000090432, ENSG00000138623, ENSG00000169242, ENSG00000004487, ENSG00000066248, ENSG00000142192, ENSG00000177508, ENSG00000171943, ENSG00000166313, ENSG00000145868, ENSG00000078674, ENSG00000135919, ENSG00000140854, ENSG00000106683, ENSG00000147437, ENSG00000239672, ENSG00000146425, ENSG00000148677	398	682	16792	1.42286	1	1	0.998022
	GOTERM_BP_ALL			GO:0006458~'de novo' protein folding			3	0.627615	0.0871827	ENSG00000163528, ENSG00000115541, ENSG00000097033	398	21	16792	6.02728	1	1	0.998022
	GOTERM_BP_ALL			GO:0009148~pyrimidine nucleoside triphosphate biosynthetic process			3	0.627615	0.0871827	ENSG00000243678, ENSG00000171793, ENSG00000239672	398	21	16792	6.02728	1	1	0.998022
	GOTERM_BP_ALL			GO:0043069~negative regulation of programmed cell death			27	5.64854	0.087204	ENSG00000131467, ENSG00000161638, ENSG00000243678, ENSG00000169242, ENSG00000196588, ENSG00000171720, ENSG00000116127, ENSG00000151651, ENSG00000119048, ENSG00000178999, ENSG00000107175, ENSG00000147437, ENSG00000107643, ENSG00000240972, ENSG00000196396, ENSG00000129473, ENSG00000105701, ENSG00000177595, ENSG00000004487, ENSG00000173511, ENSG00000127191, ENSG00000171552, ENSG00000112033, ENSG0000…	398	829	16792	1.37413	1	1	0.998022
	GOTERM_BP_ALL			GO:0051436~negative regulation of ubiquitin-protein ligase activity involved in mitotic cell cycle			5	1.04603	0.0872575	ENSG00000131467, ENSG00000072401, ENSG00000141552, ENSG00000204264, ENSG00000095261	398	71	16792	2.97119	1	1	0.998022
●	GOTERM_BP_ALL			GO:0031344~regulation of cell projection organization			20	4.1841	0.087324	ENSG00000172260, ENSG00000133216, ENSG00000243678, ENSG00000065320, ENSG00000090432, ENSG00000138623, ENSG00000169242, ENSG00000004487, ENSG00000066248, ENSG00000197226, ENSG00000177105, ENSG00000116213, ENSG00000171943, ENSG00000166313, ENSG00000145868, ENSG00000142627, ENSG00000140854, ENSG00000106683, ENSG00000239672, ENSG00000148677	398	572	16792	1.47521	1	1	0.998022
	GOTERM_BP_ALL			GO:0051301~cell division			20	4.1841	0.0893647	ENSG00000072864, ENSG00000099985, ENSG00000137804, ENSG00000244405, ENSG00000173511, ENSG00000171552, ENSG00000136122, ENSG00000139687, ENSG00000110274, ENSG00000097033, ENSG00000178999, ENSG00000141552, ENSG00000144118, ENSG00000143228, ENSG00000163535, ENSG00000162413, ENSG00000140854, ENSG00000105393, ENSG00000146425, ENSG00000105486	398	575	16792	1.46751	1	1	0.998022
	GOTERM_BP_ALL			GO:0032784~regulation of DNA-templated transcription, elongation			4	0.83682	0.0899621	ENSG00000163166, ENSG00000171703, ENSG00000198730, ENSG00000188986	398	45	16792	3.75031	1	1	0.998022
●	GOTERM_BP_ALL			GO:0051241~negative regulation of multicellular organismal process			32	6.69456	0.0900385	ENSG00000243678, ENSG00000122194, ENSG00000103490, ENSG00000144161, ENSG00000090432, ENSG00000169242, ENSG00000066248, ENSG00000177508, ENSG00000116127, ENSG00000068308, ENSG00000078674, ENSG00000010704, ENSG00000061273, ENSG00000142627, ENSG00000135919, ENSG00000169926, ENSG00000239672, ENSG00000147437, ENSG00000146425, ENSG00000183735, ENSG00000133216, ENSG00000175354, ENSG00000065320, ENSG0000…	398	1017	16792	1.32754	1	1	0.998022
	GOTERM_BP_ALL			GO:1903706~regulation of hemopoiesis			13	2.71967	0.0903911	ENSG00000243678, ENSG00000175354, ENSG00000144161, ENSG00000198730, ENSG00000004487, ENSG00000151651, ENSG00000139687, ENSG00000112062, ENSG00000168685, ENSG00000128606, ENSG00000160685, ENSG00000169926, ENSG00000239672	398	328	16792	1.6722	1	1	0.998022
	GOTERM_BP_ALL			GO:0010927~cellular component assembly involved in morphogenesis			12	2.51046	0.0906614	ENSG00000165410, ENSG00000078674, ENSG00000131437, ENSG00000111834, ENSG00000160299, ENSG00000116127, ENSG00000244187, ENSG00000116213, ENSG00000110274, ENSG00000155755, ENSG00000148677, ENSG00000119048	398	294	16792	1.72208	1	1	0.998022
	GOTERM_BP_ALL			GO:0044782~cilium organization			10	2.09205	0.0907351	ENSG00000078674, ENSG00000131437, ENSG00000111834, ENSG00000160299, ENSG00000116127, ENSG00000244187, ENSG00000116213, ENSG00000110274, ENSG00000155755, ENSG00000119048	398	227	16792	1.85863	1	1	0.998022
	GOTERM_BP_ALL			GO:0051439~regulation of ubiquitin-protein ligase activity involved in mitotic cell cycle			5	1.04603	0.0907603	ENSG00000131467, ENSG00000072401, ENSG00000141552, ENSG00000204264, ENSG00000095261	398	72	16792	2.92993	1	1	0.998022
●	GOTERM_BP_ALL			GO:0048319~axial mesoderm morphogenesis			2	0.41841	0.0912755	ENSG00000115109, ENSG00000142627	398	4	16792	21.0955	1	1	0.998022
	GOTERM_BP_ALL			GO:0007258~JUN phosphorylation			2	0.41841	0.0912755	ENSG00000107643, ENSG00000050748	398	4	16792	21.0955	1	1	0.998022
	GOTERM_BP_ALL			GO:0046098~guanine metabolic process			2	0.41841	0.0912755	ENSG00000004487, ENSG00000099256	398	4	16792	21.0955	1	1	0.998022
	GOTERM_BP_ALL			GO:1902202~regulation of hepatocyte growth factor receptor signaling pathway			2	0.41841	0.0912755	ENSG00000196396, ENSG00000175354	398	4	16792	21.0955	1	1	0.998022
●	GOTERM_BP_ALL			GO:0014028~notochord formation			2	0.41841	0.0912755	ENSG00000142627, ENSG00000169242	398	4	16792	21.0955	1	1	0.998022
	GOTERM_BP_ALL			GO:2000058~regulation of protein ubiquitination involved in ubiquitin-dependent protein catabolic process			6	1.25523	0.0913333	ENSG00000131467, ENSG00000072401, ENSG00000141552, ENSG00000204264, ENSG00000010704, ENSG00000095261	398	101	16792	2.50639	1	1	0.998022
	GOTERM_BP_ALL			GO:0010557~positive regulation of macromolecule biosynthetic process			47	9.83264	0.0918301	ENSG00000130511, ENSG00000243678, ENSG00000099985, ENSG00000144161, ENSG00000171681, ENSG00000244405, ENSG00000170473, ENSG00000196586, ENSG00000080503, ENSG00000196588, ENSG00000177105, ENSG00000171720, ENSG00000139687, ENSG00000178999, ENSG00000112062, ENSG00000166313, ENSG00000100207, ENSG00000184584, ENSG00000163348, ENSG00000188986, ENSG00000169926, ENSG00000107175, ENSG00000183735, ENSG0000…	398	1597	16792	1.24169	1	1	0.998022
●	GOTERM_BP_ALL			GO:0002573~myeloid leukocyte differentiation			9	1.88285	0.0922118	ENSG00000112062, ENSG00000243678, ENSG00000175354, ENSG00000128606, ENSG00000142627, ENSG00000004487, ENSG00000139687, ENSG00000064932, ENSG00000239672	398	195	16792	1.94727	1	1	0.998022
●	GOTERM_BP_ALL			GO:0001817~regulation of cytokine production			20	4.1841	0.0925415	ENSG00000183735, ENSG00000158769, ENSG00000240972, ENSG00000103490, ENSG00000116815, ENSG00000090432, ENSG00000138623, ENSG00000081985, ENSG00000127191, ENSG00000105939, ENSG00000151651, ENSG00000068308, ENSG00000112062, ENSG00000147669, ENSG00000086015, ENSG00000184584, ENSG00000010704, ENSG00000061273, ENSG00000142627, ENSG00000227507	398	577	16792	1.46242	1	1	0.998022
●	GOTERM_BP_ALL			GO:0016310~phosphorylation			63	13.1799	0.0926486	ENSG00000243678, ENSG00000106009, ENSG00000099985, ENSG00000103490, ENSG00000111674, ENSG00000139687, ENSG00000151651, ENSG00000119048, ENSG00000095261, ENSG00000143479, ENSG00000163162, ENSG00000010704, ENSG00000142627, ENSG00000100387, ENSG00000106683, ENSG00000107643, ENSG00000240972, ENSG00000196396, ENSG00000175354, ENSG00000170581, ENSG00000151689, ENSG00000204264, ENSG00000127191, ENSG0000…	398	2229	16792	1.19248	1	1	0.998022
	GOTERM_BP_ALL			GO:0071456~cellular response to hypoxia			7	1.46444	0.0933138	ENSG00000072401, ENSG00000078369, ENSG00000100387, ENSG00000137449, ENSG00000112033, ENSG00000151651, ENSG00000148677	398	132	16792	2.2374	1	1	0.998022
	GOTERM_BP_ALL			GO:0050792~regulation of viral process			11	2.30126	0.0937165	ENSG00000178685, ENSG00000147669, ENSG00000047188, ENSG00000103490, ENSG00000184584, ENSG00000090432, ENSG00000188986, ENSG00000155506, ENSG00000107175, ENSG00000105939, ENSG00000146425	398	262	16792	1.77138	1	1	0.998022
	GOTERM_BP_ALL			GO:0016049~cell growth			16	3.34728	0.0939894	ENSG00000106009, ENSG00000065320, ENSG00000115109, ENSG00000090432, ENSG00000138623, ENSG00000080503, ENSG00000004487, ENSG00000142192, ENSG00000198689, ENSG00000112033, ENSG00000134531, ENSG00000166313, ENSG00000168685, ENSG00000149357, ENSG00000135919, ENSG00000106683	398	436	16792	1.54829	1	1	0.998022
	GOTERM_BP_ALL			GO:0071887~leukocyte apoptotic process			6	1.25523	0.0942874	ENSG00000240972, ENSG00000144161, ENSG00000184990, ENSG00000169242, ENSG00000151651, ENSG00000178999	398	102	16792	2.48182	1	1	0.998022
	GOTERM_BP_ALL			GO:1904667~negative regulation of ubiquitin protein ligase activity			5	1.04603	0.0943294	ENSG00000131467, ENSG00000072401, ENSG00000141552, ENSG00000204264, ENSG00000095261	398	73	16792	2.88979	1	1	0.998022
	GOTERM_BP_ALL			GO:0060996~dendritic spine development			5	1.04603	0.0943294	ENSG00000171943, ENSG00000133216, ENSG00000169242, ENSG00000066248, ENSG00000198689	398	73	16792	2.88979	1	1	0.998022
	GOTERM_BP_ALL			GO:0071310~cellular response to organic substance			62	12.9707	0.094348	ENSG00000158769, ENSG00000243678, ENSG00000099985, ENSG00000103490, ENSG00000130714, ENSG00000139687, ENSG00000095261, ENSG00000184584, ENSG00000010704, ENSG00000107175, ENSG00000184787, ENSG00000107643, ENSG00000240972, ENSG00000196396, ENSG00000175354, ENSG00000196792, ENSG00000105701, ENSG00000198730, ENSG00000115109, ENSG00000174021, ENSG00000170581, ENSG00000164938, ENSG00000204264, ENSG0000…	398	2186	16792	1.19663	1	1	0.998022
	GOTERM_BP_ALL			GO:0002230~positive regulation of defense response to virus by host			3	0.627615	0.0944542	ENSG00000103490, ENSG00000184584, ENSG00000107175	398	22	16792	5.75331	1	1	0.998022
	GOTERM_BP_ALL			GO:0095500~acetylcholine receptor signaling pathway			3	0.627615	0.0944542	ENSG00000078369, ENSG00000088256, ENSG00000060558	398	22	16792	5.75331	1	1	0.998022
	GOTERM_BP_ALL			GO:1905145~cellular response to acetylcholine			3	0.627615	0.0944542	ENSG00000078369, ENSG00000088256, ENSG00000060558	398	22	16792	5.75331	1	1	0.998022
	GOTERM_BP_ALL			GO:1903831~signal transduction involved in cellular response to ammonium ion			3	0.627615	0.0944542	ENSG00000078369, ENSG00000088256, ENSG00000060558	398	22	16792	5.75331	1	1	0.998022
	GOTERM_BP_ALL			GO:0070932~histone H3 deacetylation			3	0.627615	0.0944542	ENSG00000061273, ENSG00000142082, ENSG00000171720	398	22	16792	5.75331	1	1	0.998022
	GOTERM_BP_ALL			GO:1905144~response to acetylcholine			3	0.627615	0.0944542	ENSG00000078369, ENSG00000088256, ENSG00000060558	398	22	16792	5.75331	1	1	0.998022
	GOTERM_BP_ALL			GO:0006471~protein ADP-ribosylation			3	0.627615	0.0944542	ENSG00000178685, ENSG00000142082, ENSG00000105486	398	22	16792	5.75331	1	1	0.998022
	GOTERM_BP_ALL			GO:0045934~negative regulation of nucleobase-containing compound metabolic process			41	8.57741	0.0945008	ENSG00000072401, ENSG00000180573, ENSG00000143390, ENSG00000144161, ENSG00000171681, ENSG00000169242, ENSG00000080503, ENSG00000171720, ENSG00000139687, ENSG00000119048, ENSG00000178999, ENSG00000164751, ENSG00000121988, ENSG00000061273, ENSG00000188986, ENSG00000111727, ENSG00000095794, ENSG00000175354, ENSG00000196792, ENSG00000173276, ENSG00000198730, ENSG00000197223, ENSG00000172465, ENSG0000…	398	1371	16792	1.26173	1	1	0.998022
	GOTERM_BP_ALL			GO:0010821~regulation of mitochondrion organization			10	2.09205	0.0945055	ENSG00000107643, ENSG00000143514, ENSG00000103490, ENSG00000170581, ENSG00000141391, ENSG00000090432, ENSG00000184990, ENSG00000122386, ENSG00000171552, ENSG00000097033	398	229	16792	1.8424	1	1	0.998022
	GOTERM_BP_ALL			GO:0001701~in utero embryonic development			13	2.71967	0.0952345	ENSG00000131437, ENSG00000115109, ENSG00000198730, ENSG00000170385, ENSG00000004487, ENSG00000196357, ENSG00000171552, ENSG00000171634, ENSG00000119048, ENSG00000256525, ENSG00000141030, ENSG00000003393, ENSG00000163348	398	331	16792	1.65705	1	1	0.998022
●	GOTERM_BP_ALL			GO:1902580~single-organism cellular localization			34	7.11297	0.0954602	ENSG00000158769, ENSG00000157978, ENSG00000072864, ENSG00000109519, ENSG00000122591, ENSG00000137804, ENSG00000244405, ENSG00000049245, ENSG00000169020, ENSG00000177105, ENSG00000171720, ENSG00000112062, ENSG00000163682, ENSG00000164211, ENSG00000164751, ENSG00000143514, ENSG00000225556, ENSG00000184584, ENSG00000142627, ENSG00000107175, ENSG00000146425, ENSG00000178685, ENSG00000157107, ENSG0000…	398	1102	16792	1.30172	1	1	0.998022
	GOTERM_BP_ALL			GO:0022408~negative regulation of cell-cell adhesion			7	1.46444	0.0958933	ENSG00000175354, ENSG00000122194, ENSG00000115109, ENSG00000144161, ENSG00000010704, ENSG00000135919, ENSG00000147437	398	133	16792	2.22058	1	1	0.998022
	GOTERM_BP_ALL			GO:0006353~DNA-templated transcription, termination			6	1.25523	0.0972898	ENSG00000147669, ENSG00000149532, ENSG00000116830, ENSG00000143498, ENSG00000131652, ENSG00000125630	398	103	16792	2.45773	1	1	0.998022
	GOTERM_BP_ALL			GO:0009891~positive regulation of biosynthetic process			51	10.6695	0.0974966	ENSG00000130511, ENSG00000243678, ENSG00000099985, ENSG00000144161, ENSG00000244405, ENSG00000139687, ENSG00000164211, ENSG00000166313, ENSG00000184584, ENSG00000188986, ENSG00000107175, ENSG00000148671, ENSG00000175354, ENSG00000196792, ENSG00000198730, ENSG00000164938, ENSG00000004487, ENSG00000112033, ENSG00000064932, ENSG00000171634, ENSG00000147669, ENSG00000171703, ENSG00000204301, ENSG0000…	398	1760	16792	1.22258	1	1	0.998022
	GOTERM_BP_ALL			GO:0009894~regulation of catabolic process			18	3.76569	0.0975374	ENSG00000131467, ENSG00000072401, ENSG00000196396, ENSG00000164708, ENSG00000204264, ENSG00000105939, ENSG00000151651, ENSG00000095261, ENSG00000005007, ENSG00000158290, ENSG00000141552, ENSG00000166233, ENSG00000107185, ENSG00000010704, ENSG00000135919, ENSG00000185104, ENSG00000184787, ENSG00000109861	398	509	16792	1.49202	1	1	0.998022
	GOTERM_BP_ALL			GO:1903322~positive regulation of protein modification by small protein conjugation or removal			9	1.88285	0.0979036	ENSG00000131467, ENSG00000072401, ENSG00000141552, ENSG00000198730, ENSG00000090432, ENSG00000204264, ENSG00000004487, ENSG00000109501, ENSG00000095261	398	198	16792	1.91777	1	1	0.998022
	GOTERM_BP_ALL			GO:0010498~proteasomal protein catabolic process			15	3.13808	0.098447	ENSG00000131467, ENSG00000072401, ENSG00000130714, ENSG00000204264, ENSG00000095261, ENSG00000119048, ENSG00000178999, ENSG00000141552, ENSG00000166233, ENSG00000265491, ENSG00000010704, ENSG00000100387, ENSG00000185104, ENSG00000109501, ENSG00000184787	398	403	16792	1.57038	1	1	0.998022
	GOTERM_BP_ALL			GO:0019318~hexose metabolic process			10	2.09205	0.0987142	ENSG00000112062, ENSG00000095794, ENSG00000106009, ENSG00000175354, ENSG00000213930, ENSG00000164708, ENSG00000111674, ENSG00000158773, ENSG00000112033, ENSG00000102100	398	231	16792	1.82645	1	1	0.998022
	GOTERM_BP_ALL			GO:1901068~guanosine-containing compound metabolic process			4	0.83682	0.0994023	ENSG00000243678, ENSG00000099256, ENSG00000239672, ENSG00000147853	398	47	16792	3.59072	1	1	0.998022
	GOTERM_BP_ALL			GO:0070936~protein K48-linked ubiquitination			4	0.83682	0.0994023	ENSG00000072401, ENSG00000265491, ENSG00000184787, ENSG00000119048	398	47	16792	3.59072	1	1	0.998022
●	GOTERM_BP_ALL			GO:0044093~positive regulation of molecular function			53	11.0879	0.0997419	ENSG00000158769, ENSG00000125484, ENSG00000103490, ENSG00000139687, ENSG00000151651, ENSG00000095261, ENSG00000198826, ENSG00000060558, ENSG00000203668, ENSG00000184584, ENSG00000010704, ENSG00000142627, ENSG00000107175, ENSG00000272886, ENSG00000107643, ENSG00000240972, ENSG00000196396, ENSG00000156011, ENSG00000115109, ENSG00000204264, ENSG00000004487, ENSG00000127191, ENSG00000115541, ENSG0000…	398	1840	16792	1.21528	1	1	0.998022
2-B: Common SDE genes by GO-Cellular Component
Term	Category	EPHA2 included as a common SDE genes	Count	%	P value	Genes
GO:0005654~nucleoplasm	C.C.		120	25.1046	2.33248e-10	ENSG00000125484, ENSG00000144161, ENSG00000091542, ENSG00000166233, ENSG00000143514, ENSG00000168255, ENSG00000106683, ENSG00000107643, ENSG00000198056, ENSG00000196792, ENSG00000175354, ENSG00000170581, ENSG00000198730, ENSG00000104537, ENSG00000204264, ENSG00000004487, ENSG00000115942, ENSG00000112033, ENSG00000131652, ENSG00000147669, ENSG00000171703, ENSG00000204301, ENSG00000128923, ENSG0000…
GO:0031974~membrane-enclosed lumen	C.C.		158	33.0544	7.92299e-10	ENSG00000125484, ENSG00000144161, ENSG00000091542, ENSG00000139921, ENSG00000166233, ENSG00000143514, ENSG00000168255, ENSG00000183010, ENSG00000136371, ENSG00000106683, ENSG00000107643, ENSG00000140905, ENSG00000163528, ENSG00000198056, ENSG00000196792, ENSG00000175354, ENSG00000170581, ENSG00000198730, ENSG00000104537, ENSG00000204264, ENSG00000004487, ENSG00000115942, ENSG00000171552, ENSG0000…
GO:0043233~organelle lumen	C.C.		156	32.636	1.10336e-09	ENSG00000125484, ENSG00000144161, ENSG00000091542, ENSG00000139921, ENSG00000166233, ENSG00000143514, ENSG00000168255, ENSG00000183010, ENSG00000136371, ENSG00000106683, ENSG00000107643, ENSG00000140905, ENSG00000198056, ENSG00000196792, ENSG00000175354, ENSG00000170581, ENSG00000198730, ENSG00000104537, ENSG00000204264, ENSG00000004487, ENSG00000115942, ENSG00000171552, ENSG00000112033, ENSG0000…
GO:0070013~intracellular organelle lumen	C.C.		153	32.0084	2.26623e-09	ENSG00000125484, ENSG00000144161, ENSG00000091542, ENSG00000139921, ENSG00000166233, ENSG00000143514, ENSG00000168255, ENSG00000183010, ENSG00000136371, ENSG00000106683, ENSG00000107643, ENSG00000140905, ENSG00000198056, ENSG00000196792, ENSG00000175354, ENSG00000170581, ENSG00000198730, ENSG00000104537, ENSG00000204264, ENSG00000004487, ENSG00000115942, ENSG00000171552, ENSG00000112033, ENSG0000…
GO:0044424~intracellular part	C.C.		365	76.3598	2.46284e-09	ENSG00000144161, ENSG00000091542, ENSG00000139921, ENSG00000116127, ENSG00000169228, ENSG00000164211, ENSG00000143514, ENSG00000168255, ENSG00000088256, ENSG00000106683, ENSG00000147437, ENSG00000157107, ENSG00000156017, ENSG00000107643, ENSG00000140905, ENSG00000196396, ENSG00000175354, ENSG00000170581, ENSG00000174021, ENSG00000156011, ENSG00000213930, ENSG00000162959, ENSG00000171793, ENSG0000…
GO:0031981~nuclear lumen	C.C.		133	27.8243	2.84253e-09	ENSG00000125484, ENSG00000144161, ENSG00000091542, ENSG00000139921, ENSG00000166233, ENSG00000143514, ENSG00000168255, ENSG00000106683, ENSG00000107643, ENSG00000198056, ENSG00000196792, ENSG00000175354, ENSG00000170581, ENSG00000198730, ENSG00000104537, ENSG00000204264, ENSG00000004487, ENSG00000115942, ENSG00000112033, ENSG00000131652, ENSG00000147669, ENSG00000171703, ENSG00000204301, ENSG0000…
GO:0005622~intracellular	C.C.	●	371	77.6151	3.52631e-09	ENSG00000144161, ENSG00000091542, ENSG00000139921, ENSG00000116127, ENSG00000169228, ENSG00000164211, ENSG00000143514, ENSG00000168255, ENSG00000088256, ENSG00000106683, ENSG00000147437, ENSG00000157107, ENSG00000156017, ENSG00000107643, ENSG00000140905, ENSG00000196396, ENSG00000175354, ENSG00000170581, ENSG00000174021, ENSG00000156011, ENSG00000213930, ENSG00000162959, ENSG00000171793, ENSG0000…
GO:0043231~intracellular membrane-bounded organelle	C.C.		308	64.4351	6.55014e-09	ENSG00000144161, ENSG00000091542, ENSG00000139921, ENSG00000116127, ENSG00000169228, ENSG00000164211, ENSG00000143514, ENSG00000168255, ENSG00000088256, ENSG00000106683, ENSG00000147437, ENSG00000157107, ENSG00000156017, ENSG00000107643, ENSG00000140905, ENSG00000196396, ENSG00000175354, ENSG00000170581, ENSG00000174021, ENSG00000213930, ENSG00000162959, ENSG00000115942, ENSG00000171552, ENSG0000…
GO:0044428~nuclear part	C.C.		141	29.4979	1.37869e-08	ENSG00000125484, ENSG00000144161, ENSG00000091542, ENSG00000139921, ENSG00000166233, ENSG00000143514, ENSG00000168255, ENSG00000106683, ENSG00000107643, ENSG00000198056, ENSG00000196792, ENSG00000175354, ENSG00000170581, ENSG00000198730, ENSG00000104537, ENSG00000204264, ENSG00000004487, ENSG00000115942, ENSG00000171552, ENSG00000112033, ENSG00000131652, ENSG00000147669, ENSG00000171703, ENSG0000…
GO:0005634~nucleus	C.C.		215	44.9791	6.20059e-08	ENSG00000144161, ENSG00000091542, ENSG00000139921, ENSG00000116127, ENSG00000143514, ENSG00000168255, ENSG00000106683, ENSG00000156017, ENSG00000107643, ENSG00000175354, ENSG00000170581, ENSG00000162959, ENSG00000115942, ENSG00000171552, ENSG00000197128, ENSG00000131652, ENSG00000142530, ENSG00000147669, ENSG00000204301, ENSG00000127838, ENSG00000159086, ENSG00000128805, ENSG00000122386, ENSG0000…
GO:0043227~membrane-bounded organelle	C.C.		327	68.41	1.6231e-07	ENSG00000144161, ENSG00000091542, ENSG00000139921, ENSG00000116127, ENSG00000169228, ENSG00000164211, ENSG00000143514, ENSG00000168255, ENSG00000088256, ENSG00000106683, ENSG00000147437, ENSG00000157107, ENSG00000156017, ENSG00000107643, ENSG00000140905, ENSG00000196396, ENSG00000175354, ENSG00000170581, ENSG00000174021, ENSG00000213930, ENSG00000162959, ENSG00000115942, ENSG00000171552, ENSG0000…
GO:0043229~intracellular organelle	C.C.		324	67.7824	2.54799e-07	ENSG00000144161, ENSG00000091542, ENSG00000139921, ENSG00000116127, ENSG00000169228, ENSG00000164211, ENSG00000143514, ENSG00000168255, ENSG00000088256, ENSG00000106683, ENSG00000147437, ENSG00000157107, ENSG00000156017, ENSG00000107643, ENSG00000140905, ENSG00000196396, ENSG00000175354, ENSG00000170581, ENSG00000174021, ENSG00000156011, ENSG00000213930, ENSG00000162959, ENSG00000115942, ENSG0000…
GO:0044446~intracellular organelle part	C.C.		235	49.1632	2.97447e-06	ENSG00000144161, ENSG00000091542, ENSG00000139921, ENSG00000116127, ENSG00000143514, ENSG00000168255, ENSG00000088256, ENSG00000106683, ENSG00000147437, ENSG00000107643, ENSG00000140905, ENSG00000196396, ENSG00000175354, ENSG00000170581, ENSG00000115942, ENSG00000171552, ENSG00000131652, ENSG00000169239, ENSG00000147669, ENSG00000171307, ENSG00000204301, ENSG00000128923, ENSG00000087152, ENSG0000…
GO:0043226~organelle	C.C.		340	71.1297	5.55007e-06	ENSG00000144161, ENSG00000091542, ENSG00000139921, ENSG00000116127, ENSG00000169228, ENSG00000164211, ENSG00000143514, ENSG00000168255, ENSG00000088256, ENSG00000106683, ENSG00000147437, ENSG00000157107, ENSG00000156017, ENSG00000107643, ENSG00000140905, ENSG00000196396, ENSG00000175354, ENSG00000170581, ENSG00000174021, ENSG00000156011, ENSG00000213930, ENSG00000162959, ENSG00000115942, ENSG0000…
GO:0044422~organelle part	C.C.		236	49.3724	1.26227e-05	ENSG00000144161, ENSG00000091542, ENSG00000139921, ENSG00000116127, ENSG00000143514, ENSG00000168255, ENSG00000088256, ENSG00000106683, ENSG00000147437, ENSG00000107643, ENSG00000140905, ENSG00000196396, ENSG00000175354, ENSG00000170581, ENSG00000115942, ENSG00000171552, ENSG00000131652, ENSG00000169239, ENSG00000147669, ENSG00000171307, ENSG00000204301, ENSG00000128923, ENSG00000087152, ENSG0000…
GO:0043234~protein complex	C.C.		129	26.9874	6.06364e-05	ENSG00000125484, ENSG00000072864, ENSG00000144161, ENSG00000151651, ENSG00000166233, ENSG00000168255, ENSG00000010704, ENSG00000140905, ENSG00000198056, ENSG00000196792, ENSG00000198730, ENSG00000174021, ENSG00000204264, ENSG00000168263, ENSG00000004487, ENSG00000115942, ENSG00000171552, ENSG00000131652, ENSG00000147669, ENSG00000171703, ENSG00000248098, ENSG00000143228, ENSG00000003393, ENSG0000…
GO:0032991~macromolecular complex	C.C.		146	30.5439	0.000131333	ENSG00000125484, ENSG00000072864, ENSG00000144161, ENSG00000151651, ENSG00000166233, ENSG00000168255, ENSG00000117174, ENSG00000010704, ENSG00000272886, ENSG00000140905, ENSG00000198056, ENSG00000196792, ENSG00000198730, ENSG00000174021, ENSG00000204264, ENSG00000168263, ENSG00000004487, ENSG00000115942, ENSG00000171552, ENSG00000112033, ENSG00000131652, ENSG00000225663, ENSG00000147669, ENSG0000…
GO:1902494~catalytic complex	C.C.		45	9.41423	0.000167002	ENSG00000072401, ENSG00000103490, ENSG00000196586, ENSG00000111674, ENSG00000171720, ENSG00000139687, ENSG00000119048, ENSG00000155755, ENSG00000060558, ENSG00000141552, ENSG00000166233, ENSG00000203668, ENSG00000163463, ENSG00000164751, ENSG00000173418, ENSG00000168255, ENSG00000164494, ENSG00000061273, ENSG00000162413, ENSG00000100387, ENSG00000221914, ENSG00000146425, ENSG00000162378, ENSG0000…
GO:0005829~cytosol	C.C.		108	22.5941	0.000195555	ENSG00000072864, ENSG00000106605, ENSG00000116127, ENSG00000169228, ENSG00000166233, ENSG00000136371, ENSG00000272886, ENSG00000106683, ENSG00000156017, ENSG00000107643, ENSG00000196396, ENSG00000170581, ENSG00000213930, ENSG00000162959, ENSG00000204264, ENSG00000171793, ENSG00000099256, ENSG00000171552, ENSG00000147669, ENSG00000124608, ENSG00000143228, ENSG00000265491, ENSG00000204301, ENSG0000…
GO:0005737~cytoplasm	C.C.		281	58.7866	0.000310215	ENSG00000139921, ENSG00000116127, ENSG00000169228, ENSG00000164211, ENSG00000143514, ENSG00000088256, ENSG00000106683, ENSG00000147437, ENSG00000157107, ENSG00000156017, ENSG00000107643, ENSG00000140905, ENSG00000196396, ENSG00000175354, ENSG00000170581, ENSG00000174021, ENSG00000213930, ENSG00000162959, ENSG00000171793, ENSG00000099256, ENSG00000171552, ENSG00000169239, ENSG00000147669, ENSG0000…
GO:0005739~mitochondrion	C.C.		61	12.7615	0.000443304	ENSG00000109519, ENSG00000108826, ENSG00000039560, ENSG00000243678, ENSG00000103490, ENSG00000169020, ENSG00000151576, ENSG00000169228, ENSG00000164211, ENSG00000143514, ENSG00000183010, ENSG00000184584, ENSG00000164494, ENSG00000136371, ENSG00000121361, ENSG00000147437, ENSG00000107643, ENSG00000140905, ENSG00000163528, ENSG00000105701, ENSG00000174021, ENSG00000171552, ENSG00000135776, ENSG0000…
GO:0044444~cytoplasmic part	C.C.		217	45.3975	0.00107905	ENSG00000139921, ENSG00000116127, ENSG00000169228, ENSG00000164211, ENSG00000143514, ENSG00000088256, ENSG00000106683, ENSG00000147437, ENSG00000157107, ENSG00000156017, ENSG00000107643, ENSG00000140905, ENSG00000196396, ENSG00000175354, ENSG00000170581, ENSG00000174021, ENSG00000213930, ENSG00000162959, ENSG00000171793, ENSG00000099256, ENSG00000171552, ENSG00000169239, ENSG00000147669, ENSG0000…
GO:0044464~cell part	C.C.	●	394	82.4268	0.00118969	ENSG00000144161, ENSG00000091542, ENSG00000139921, ENSG00000169228, ENSG00000168255, ENSG00000088256, ENSG00000147437, ENSG00000157107, ENSG00000156017, ENSG00000140905, ENSG00000170581, ENSG00000156011, ENSG00000162959, ENSG00000171793, ENSG00000168263, ENSG00000099256, ENSG00000115942, ENSG00000172640, ENSG00000171552, ENSG00000169239, ENSG00000147669, ENSG00000171307, ENSG00000127838, ENSG0000…
GO:0008023~transcription elongation factor complex	C.C.		7	1.46444	0.00139662	ENSG00000164751, ENSG00000171703, ENSG00000144161, ENSG00000198730, ENSG00000188986, ENSG00000139687, ENSG00000116830
GO:0005623~cell	C.C.	●	394	82.4268	0.00166717	ENSG00000144161, ENSG00000091542, ENSG00000139921, ENSG00000169228, ENSG00000168255, ENSG00000088256, ENSG00000147437, ENSG00000157107, ENSG00000156017, ENSG00000140905, ENSG00000170581, ENSG00000156011, ENSG00000162959, ENSG00000171793, ENSG00000168263, ENSG00000099256, ENSG00000115942, ENSG00000172640, ENSG00000171552, ENSG00000169239, ENSG00000147669, ENSG00000171307, ENSG00000127838, ENSG0000…
GO:0044429~mitochondrial part	C.C.		37	7.74059	0.00395211	ENSG00000108826, ENSG00000109519, ENSG00000243678, ENSG00000101290, ENSG00000090432, ENSG00000142082, ENSG00000169020, ENSG00000205981, ENSG00000076043, ENSG00000151576, ENSG00000183010, ENSG00000184584, ENSG00000163382, ENSG00000164494, ENSG00000141391, ENSG00000136371, ENSG00000144827, ENSG00000147454, ENSG00000239672, ENSG00000147853, ENSG00000180488, ENSG00000140905, ENSG00000163528, ENSG0000…
GO:1990234~transferase complex	C.C.		29	6.06695	0.00624716	ENSG00000072401, ENSG00000103490, ENSG00000196586, ENSG00000139687, ENSG00000119048, ENSG00000141552, ENSG00000166233, ENSG00000203668, ENSG00000163463, ENSG00000164751, ENSG00000173418, ENSG00000168255, ENSG00000164494, ENSG00000162413, ENSG00000100387, ENSG00000162378, ENSG00000198056, ENSG00000198730, ENSG00000112511, ENSG00000127191, ENSG00000158290, ENSG00000167258, ENSG00000147669, ENSG0000…
GO:0000145~exocyst	C.C.		4	0.83682	0.0100869	ENSG00000144118, ENSG00000182473, ENSG00000144036, ENSG00000090989
GO:0044451~nucleoplasm part	C.C.		28	5.85774	0.0116933	ENSG00000144161, ENSG00000091542, ENSG00000196586, ENSG00000171720, ENSG00000139687, ENSG00000132773, ENSG00000166233, ENSG00000166313, ENSG00000162231, ENSG00000164751, ENSG00000168255, ENSG00000061273, ENSG00000188986, ENSG00000149532, ENSG00000161265, ENSG00000107175, ENSG00000198730, ENSG00000164938, ENSG00000082516, ENSG00000241563, ENSG00000112511, ENSG00000116830, ENSG00000131652, ENSG0000…
GO:0080008~Cul4-RING E3 ubiquitin ligase complex	C.C.		4	0.83682	0.0208046	ENSG00000158290, ENSG00000166233, ENSG00000100897, ENSG00000100387
GO:0044450~microtubule organizing center part	C.C.		9	1.88285	0.0278761	ENSG00000204536, ENSG00000078674, ENSG00000131437, ENSG00000182473, ENSG00000160299, ENSG00000140854, ENSG00000116127, ENSG00000116213, ENSG00000110274
GO:0031462~Cul2-RING ubiquitin ligase complex	C.C.		3	0.627615	0.0294923	ENSG00000166233, ENSG00000100387, ENSG00000162378
GO:0005740~mitochondrial envelope	C.C.		26	5.43933	0.0297541	ENSG00000108826, ENSG00000109519, ENSG00000243678, ENSG00000101290, ENSG00000090432, ENSG00000142082, ENSG00000169020, ENSG00000205981, ENSG00000076043, ENSG00000151576, ENSG00000184584, ENSG00000141391, ENSG00000147454, ENSG00000239672, ENSG00000180488, ENSG00000163528, ENSG00000155463, ENSG00000129473, ENSG00000105701, ENSG00000171552, ENSG00000135776, ENSG00000097033, ENSG00000065518, ENSG0000…
GO:0061695~transferase complex, transferring phosphorus-containing groups	C.C.		12	2.51046	0.0312991	ENSG00000167258, ENSG00000147669, ENSG00000164751, ENSG00000198056, ENSG00000168255, ENSG00000103490, ENSG00000198730, ENSG00000196586, ENSG00000139687, ENSG00000102893, ENSG00000104472, ENSG00000125630
GO:0005741~mitochondrial outer membrane	C.C.		9	1.88285	0.0337568	ENSG00000180488, ENSG00000129473, ENSG00000184584, ENSG00000090432, ENSG00000171552, ENSG00000087074, ENSG00000239672, ENSG00000097033, ENSG00000151576
GO:0005759~mitochondrial matrix	C.C.		17	3.55649	0.0352504	ENSG00000140905, ENSG00000108826, ENSG00000109519, ENSG00000142082, ENSG00000171552, ENSG00000076043, ENSG00000115541, ENSG00000169239, ENSG00000248098, ENSG00000256525, ENSG00000183010, ENSG00000163382, ENSG00000144827, ENSG00000164494, ENSG00000136371, ENSG00000182154, ENSG00000147853
GO:0005813~centrosome	C.C.		19	3.9749	0.0364672	ENSG00000072864, ENSG00000131437, ENSG00000115942, ENSG00000171552, ENSG00000116127, ENSG00000116213, ENSG00000110274, ENSG00000178999, ENSG00000204536, ENSG00000171703, ENSG00000115073, ENSG00000078674, ENSG00000003393, ENSG00000182473, ENSG00000162413, ENSG00000160299, ENSG00000140854, ENSG00000239672, ENSG00000125971
GO:0005814~centriole	C.C.		7	1.46444	0.0449961	ENSG00000204536, ENSG00000078674, ENSG00000131437, ENSG00000160299, ENSG00000116127, ENSG00000116213, ENSG00000110274
GO:0005876~spindle microtubule	C.C.		5	1.04603	0.0456038	ENSG00000131437, ENSG00000137804, ENSG00000162413, ENSG00000171720, ENSG00000178999
GO:0005819~spindle	C.C.		13	2.71967	0.0462022	ENSG00000072864, ENSG00000131437, ENSG00000137804, ENSG00000142192, ENSG00000136122, ENSG00000116127, ENSG00000171720, ENSG00000139687, ENSG00000178999, ENSG00000112062, ENSG00000162413, ENSG00000140854, ENSG00000146425
GO:0098552~side of membrane	C.C.		17	3.55649	0.0490603	ENSG00000161638, ENSG00000157978, ENSG00000196396, ENSG00000122194, ENSG00000174021, ENSG00000110448, ENSG00000099998, ENSG00000138623, ENSG00000081985, ENSG00000127191, ENSG00000060558, ENSG00000168685, ENSG00000010704, ENSG00000078369, ENSG00000135919, ENSG00000147437, ENSG00000090989
		GOTERM_CC_ALL			GO:0031968~organelle outer membrane			9	1.88285	0.0632484	ENSG00000180488, ENSG00000129473, ENSG00000184584, ENSG00000090432, ENSG00000171552, ENSG00000087074, ENSG00000239672, ENSG00000097033, ENSG00000151576	417	186	18224	2.11464	1	0.986374	0.953244
		GOTERM_CC_ALL			GO:1990761~growth cone lamellipodium			2	0.41841	0.0669334	ENSG00000166313, ENSG00000142192	417	3	18224	29.1351	1	0.996395	0.962928
		GOTERM_CC_ALL			GO:1990812~growth cone filopodium			2	0.41841	0.0669334	ENSG00000166313, ENSG00000142192	417	3	18224	29.1351	1	0.996395	0.962928
		GOTERM_CC_ALL			GO:0016604~nuclear body			14	2.92887	0.0693447	ENSG00000144161, ENSG00000198730, ENSG00000164938, ENSG00000091542, ENSG00000082516, ENSG00000139687, ENSG00000131652, ENSG00000132773, ENSG00000167258, ENSG00000166233, ENSG00000166313, ENSG00000162231, ENSG00000161265, ENSG00000107175	417	359	18224	1.70428	1	1	0.96789
	●	GOTERM_CC_ALL			GO:0001726~ruffle			8	1.67364	0.0725566	ENSG00000161638, ENSG00000243678, ENSG00000115935, ENSG00000115109, ENSG00000003393, ENSG00000142627, ENSG00000196586, ENSG00000239672	417	159	18224	2.19887	1	1	0.96789
		GOTERM_CC_ALL			GO:0031966~mitochondrial membrane			23	4.81172	0.0728344	ENSG00000180488, ENSG00000108826, ENSG00000109519, ENSG00000155463, ENSG00000243678, ENSG00000129473, ENSG00000101290, ENSG00000105701, ENSG00000090432, ENSG00000142082, ENSG00000169020, ENSG00000205981, ENSG00000171552, ENSG00000135776, ENSG00000097033, ENSG00000151576, ENSG00000065518, ENSG00000184584, ENSG00000182154, ENSG00000147454, ENSG00000087074, ENSG00000184831, ENSG00000239672	417	691	18224	1.45465	1	1	0.96789
		GOTERM_CC_ALL			GO:0019867~outer membrane			9	1.88285	0.0738522	ENSG00000180488, ENSG00000129473, ENSG00000184584, ENSG00000090432, ENSG00000171552, ENSG00000087074, ENSG00000239672, ENSG00000097033, ENSG00000151576	417	192	18224	2.04856	1	1	0.96789
		GOTERM_CC_ALL			GO:0055029~nuclear DNA-directed RNA polymerase complex			7	1.46444	0.0776422	ENSG00000147669, ENSG00000164751, ENSG00000198056, ENSG00000168255, ENSG00000198730, ENSG00000196586, ENSG00000125630	417	130	18224	2.35322	1	1	0.96789
		GOTERM_CC_ALL			GO:0000428~DNA-directed RNA polymerase complex			7	1.46444	0.0776422	ENSG00000147669, ENSG00000164751, ENSG00000198056, ENSG00000168255, ENSG00000198730, ENSG00000196586, ENSG00000125630	417	130	18224	2.35322	1	1	0.96789
		GOTERM_CC_ALL			GO:0030880~RNA polymerase complex			7	1.46444	0.0821776	ENSG00000147669, ENSG00000164751, ENSG00000198056, ENSG00000168255, ENSG00000198730, ENSG00000196586, ENSG00000125630	417	132	18224	2.31756	1	1	0.96789
		GOTERM_CC_ALL			GO:0005694~chromosome			29	6.06695	0.0870616	ENSG00000072864, ENSG00000180573, ENSG00000137804, ENSG00000144161, ENSG00000080503, ENSG00000139687, ENSG00000119048, ENSG00000005007, ENSG00000178999, ENSG00000121988, ENSG00000105011, ENSG00000123485, ENSG00000130985, ENSG00000198056, ENSG00000198730, ENSG00000004487, ENSG00000137337, ENSG00000115942, ENSG00000112511, ENSG00000112033, ENSG00000131652, ENSG00000184270, ENSG00000204569, ENSG0000…	417	937	18224	1.35259	1	1	0.96789
		GOTERM_CC_ALL			GO:0035145~exon-exon junction complex			3	0.627615	0.0889929	ENSG00000083544, ENSG00000170473, ENSG00000005007	417	22	18224	5.95945	1	1	0.96789
		GOTERM_CC_ALL			GO:0005773~vacuole			36	7.53138	0.0908417	ENSG00000157978, ENSG00000131748, ENSG00000049245, ENSG00000196586, ENSG00000198689, ENSG00000105939, ENSG00000151651, ENSG00000169228, ENSG00000100926, ENSG00000169446, ENSG00000085449, ENSG00000117151, ENSG00000010704, ENSG00000088256, ENSG00000149357, ENSG00000129925, ENSG00000143376, ENSG00000183735, ENSG00000102393, ENSG00000130985, ENSG00000196396, ENSG00000164938, ENSG00000114019, ENSG0000…	417	1212	18224	1.2981	1	1	0.96789
		GOTERM_CC_ALL			GO:0031091~platelet alpha granule			5	1.04603	0.0923319	ENSG00000112419, ENSG00000122194, ENSG00000173511, ENSG00000142192, ENSG00000135919	417	75	18224	2.91351	1	1	0.96789
2-C: Common SDE genes by GO-Molecular Function
Term	Caegory	EPHA2 included as a common SDE genes	Count	%	P value	Genes
GO:0005515~protein binding	M.F.	●	294	61.5063	8.10648e-05	ENSG00000093167, ENSG00000144161, ENSG00000116127, ENSG00000169228, ENSG00000143514, ENSG00000168255, ENSG00000088256, ENSG00000106683, ENSG00000147437, ENSG00000157107, ENSG00000107643, ENSG00000151364, ENSG00000140905, ENSG00000196396, ENSG00000175354, ENSG00000170581, ENSG00000174021, ENSG00000213930, ENSG00000162959, ENSG00000171793, ENSG00000099256, ENSG00000115942, ENSG00000171552, ENSG0000…
GO:0019208~phosphatase regulator activity	M.F.		8	1.67364	0.00500557	ENSG00000112419, ENSG00000204569, ENSG00000196422, ENSG00000196588, ENSG00000087074, ENSG00000182676, ENSG00000221914, ENSG00000100241
GO:0005488~binding	M.F.	●	360	75.3138	0.00923797	ENSG00000093167, ENSG00000144161, ENSG00000091542, ENSG00000116127, ENSG00000169228, ENSG00000164211, ENSG00000143514, ENSG00000168255, ENSG00000088256, ENSG00000106683, ENSG00000147437, ENSG00000157107, ENSG00000107643, ENSG00000151364, ENSG00000140905, ENSG00000196396, ENSG00000175354, ENSG00000170581, ENSG00000174021, ENSG00000156011, ENSG00000213930, ENSG00000162959, ENSG00000171793, ENSG0000…
GO:0019888~protein phosphatase regulator activity	M.F.		7	1.46444	0.00946315	ENSG00000112419, ENSG00000204569, ENSG00000196422, ENSG00000196588, ENSG00000087074, ENSG00000182676, ENSG00000221914
GO:0008173~RNA methyltransferase activity	M.F.		6	1.25523	0.0105511	ENSG00000059588, ENSG00000122435, ENSG00000155275, ENSG00000127804, ENSG00000111641, ENSG00000101654
GO:0015299~solute:proton antiporter activity	M.F.		4	0.83682	0.0113084	ENSG00000142494, ENSG00000150403, ENSG00000198689, ENSG00000164037
GO:0019902~phosphatase binding	M.F.		10	2.09205	0.0115678	ENSG00000112062, ENSG00000086015, ENSG00000196396, ENSG00000196792, ENSG00000196422, ENSG00000127191, ENSG00000087074, ENSG00000182676, ENSG00000221914, ENSG00000109861
GO:0016763~transferase activity, transferring pentosyl groups	M.F.		6	1.25523	0.0130551	ENSG00000178685, ENSG00000142082, ENSG00000099256, ENSG00000105939, ENSG00000151576, ENSG00000105486
GO:0004864~protein phosphatase inhibitor activity	M.F.		5	1.04603	0.0135061	ENSG00000112419, ENSG00000204569, ENSG00000196422, ENSG00000196588, ENSG00000182676
GO:0042802~identical protein binding	M.F.		46	9.62343	0.0149792	ENSG00000131467, ENSG00000072864, ENSG00000109519, ENSG00000103490, ENSG00000144580, ENSG00000090432, ENSG00000139687, ENSG00000151576, ENSG00000143514, ENSG00000117174, ENSG00000078674, ENSG00000183010, ENSG00000184584, ENSG00000163382, ENSG00000107175, ENSG00000272886, ENSG00000239672, ENSG00000184787, ENSG00000146425, ENSG00000123485, ENSG00000180488, ENSG00000180884, ENSG00000102393, ENSG0000…
GO:0019212~phosphatase inhibitor activity	M.F.		5	1.04603	0.0160254	ENSG00000112419, ENSG00000204569, ENSG00000196422, ENSG00000196588, ENSG00000182676
GO:0097159~organic cyclic compound binding	M.F.	●	165	34.5188	0.0213526	ENSG00000125484, ENSG00000131127, ENSG00000144161, ENSG00000091542, ENSG00000106608, ENSG00000198746, ENSG00000169228, ENSG00000143479, ENSG00000164211, ENSG00000168255, ENSG00000184584, ENSG00000169067, ENSG00000136371, ENSG00000088256, ENSG00000272886, ENSG00000106683, ENSG00000107643, ENSG00000198056, ENSG00000196396, ENSG00000170581, ENSG00000171793, ENSG00000004487, ENSG00000099256, ENSG0000…
GO:1901363~heterocyclic compound binding	M.F.	●	162	33.8912	0.0273708	ENSG00000125484, ENSG00000131127, ENSG00000144161, ENSG00000091542, ENSG00000106608, ENSG00000198746, ENSG00000169228, ENSG00000143479, ENSG00000168255, ENSG00000184584, ENSG00000169067, ENSG00000136371, ENSG00000088256, ENSG00000272886, ENSG00000106683, ENSG00000107643, ENSG00000198056, ENSG00000196396, ENSG00000170581, ENSG00000171793, ENSG00000004487, ENSG00000099256, ENSG00000115942, ENSG0000…
GO:0003950~NAD+ ADP-ribosyltransferase activity	M.F.		4	0.83682	0.0282642	ENSG00000178685, ENSG00000142082, ENSG00000105939, ENSG00000105486
GO:0008270~zinc ion binding	M.F.		39	8.159	0.0316945	ENSG00000106605, ENSG00000090432, ENSG00000142082, ENSG00000138658, ENSG00000151651, ENSG00000005007, ENSG00000151576, ENSG00000141552, ENSG00000166233, ENSG00000164751, ENSG00000085449, ENSG00000100207, ENSG00000163162, ENSG00000121988, ENSG00000163348, ENSG00000100387, ENSG00000106683, ENSG00000196396, ENSG00000213930, ENSG00000132481, ENSG00000112511, ENSG00000127191, ENSG00000112033, ENSG0000…
GO:0003676~nucleic acid binding	M.F.		115	24.0586	0.0318545	ENSG00000125484, ENSG00000131127, ENSG00000144161, ENSG00000091542, ENSG00000198746, ENSG00000168255, ENSG00000272886, ENSG00000198056, ENSG00000196396, ENSG00000170581, ENSG00000004487, ENSG00000115942, ENSG00000197128, ENSG00000112033, ENSG00000196678, ENSG00000115541, ENSG00000131652, ENSG00000147669, ENSG00000124608, ENSG00000171703, ENSG00000159086, ENSG00000122386, ENSG00000182154, ENSG0000…
GO:0031078~histone deacetylase activity (H3-K14 specific)	M.F.		3	0.627615	0.0318863	ENSG00000061273, ENSG00000142082, ENSG00000171720
GO:0032041~NAD-dependent histone deacetylase activity (H3-K14 specific)	M.F.		3	0.627615	0.0318863	ENSG00000061273, ENSG00000142082, ENSG00000171720
GO:0051059~NF-kappaB binding	M.F.		4	0.83682	0.0338351	ENSG00000143514, ENSG00000185104, ENSG00000171720, ENSG00000112033
GO:0017112~Rab guanyl-nucleotide exchange factor activity	M.F.		4	0.83682	0.0338351	ENSG00000174839, ENSG00000003393, ENSG00000107185, ENSG00000100241
GO:0019899~enzyme binding	M.F.		55	11.5063	0.0406224	ENSG00000047188, ENSG00000243678, ENSG00000103490, ENSG00000139687, ENSG00000119048, ENSG00000166233, ENSG00000203668, ENSG00000117174, ENSG00000184584, ENSG00000100387, ENSG00000184787, ENSG00000107643, ENSG00000112514, ENSG00000196396, ENSG00000175354, ENSG00000196792, ENSG00000198730, ENSG00000004487, ENSG00000127191, ENSG00000171552, ENSG00000114331, ENSG00000151718, ENSG00000171943, ENSG0000…
GO:0016779~nucleotidyltransferase activity	M.F.		8	1.67364	0.0413844	ENSG00000147669, ENSG00000256525, ENSG00000198056, ENSG00000168255, ENSG00000101290, ENSG00000213930, ENSG00000104472, ENSG00000125630
GO:0004707~MAP kinase activity	M.F.		3	0.627615	0.0426149	ENSG00000112062, ENSG00000107643, ENSG00000050748
GO:0005451~monovalent cation:proton antiporter activity	M.F.		3	0.627615	0.0426149	ENSG00000142494, ENSG00000198689, ENSG00000164037
GO:0015298~solute:cation antiporter activity	M.F.		4	0.83682	0.0431732	ENSG00000142494, ENSG00000150403, ENSG00000198689, ENSG00000164037
GO:0016853~isomerase activity	M.F.		9	1.88285	0.0441237	ENSG00000162927, ENSG00000240972, ENSG00000105655, ENSG00000105701, ENSG00000163382, ENSG00000164708, ENSG00000112972, ENSG00000139921, ENSG00000096060
GO:0036094~small molecule binding	M.F.	●	75	15.6904	0.0451085	ENSG00000109519, ENSG00000047188, ENSG00000243678, ENSG00000106608, ENSG00000204590, ENSG00000119048, ENSG00000060558, ENSG00000169228, ENSG00000143479, ENSG00000164211, ENSG00000162231, ENSG00000115073, ENSG00000184584, ENSG00000169067, ENSG00000136371, ENSG00000142627, ENSG00000088256, ENSG00000121361, ENSG00000149532, ENSG00000161265, ENSG00000106683, ENSG00000105671, ENSG00000184787, ENSG0000…
GO:0000166~nucleotide binding	M.F.	●	70	14.6444	0.0483042	ENSG00000109519, ENSG00000047188, ENSG00000243678, ENSG00000106608, ENSG00000204590, ENSG00000119048, ENSG00000060558, ENSG00000169228, ENSG00000143479, ENSG00000162231, ENSG00000115073, ENSG00000184584, ENSG00000169067, ENSG00000136371, ENSG00000142627, ENSG00000088256, ENSG00000121361, ENSG00000149532, ENSG00000161265, ENSG00000106683, ENSG00000105671, ENSG00000184787, ENSG00000107643, ENSG0000…
GO:1901265~nucleoside phosphate binding	M.F.	●	70	14.6444	0.0488424	ENSG00000109519, ENSG00000047188, ENSG00000243678, ENSG00000106608, ENSG00000204590, ENSG00000119048, ENSG00000060558, ENSG00000169228, ENSG00000143479, ENSG00000162231, ENSG00000115073, ENSG00000184584, ENSG00000169067, ENSG00000136371, ENSG00000142627, ENSG00000088256, ENSG00000121361, ENSG00000149532, ENSG00000161265, ENSG00000106683, ENSG00000105671, ENSG00000184787, ENSG00000107643, ENSG0000…
				GOTERM_MF_ALL		GO:0017136~NAD-dependent histone deacetylase activity			3	0.627615	0.0544776	ENSG00000061273, ENSG00000142082, ENSG00000171720	403	16	16881	7.85406	1	1	1
				GOTERM_MF_ALL		GO:0019787~ubiquitin-like protein transferase activity			17	3.55649	0.0611436	ENSG00000072401, ENSG00000130985, ENSG00000090432, ENSG00000127191, ENSG00000119048, ENSG00000158290, ENSG00000141552, ENSG00000168116, ENSG00000166233, ENSG00000265491, ENSG00000163162, ENSG00000061273, ENSG00000162413, ENSG00000109046, ENSG00000100387, ENSG00000184787, ENSG00000162378	403	439	16881	1.6221	1	1	1
				GOTERM_MF_ALL		GO:0001105~RNA polymerase II transcription coactivator activity			4	0.83682	0.0612603	ENSG00000163348, ENSG00000080503, ENSG00000196588, ENSG00000148677	403	38	16881	4.4093	1	1	1
				GOTERM_MF_ALL		GO:0016504~peptidase activator activity			4	0.83682	0.0612603	ENSG00000131467, ENSG00000103490, ENSG00000142192, ENSG00000109861	403	38	16881	4.4093	1	1	1
				GOTERM_MF_ALL		GO:0008134~transcription factor binding			19	3.9749	0.0644779	ENSG00000050748, ENSG00000095794, ENSG00000004487, ENSG00000158773, ENSG00000171720, ENSG00000112033, ENSG00000139687, ENSG00000171634, ENSG00000112062, ENSG00000166313, ENSG00000143514, ENSG00000117174, ENSG00000159086, ENSG00000184584, ENSG00000061273, ENSG00000185104, ENSG00000107175, ENSG00000109501, ENSG00000148677	403	512	16881	1.55445	1	1	1
				GOTERM_MF_ALL		GO:0003723~RNA binding			50	10.4603	0.0649548	ENSG00000108826, ENSG00000047188, ENSG00000144161, ENSG00000091542, ENSG00000240682, ENSG00000060688, ENSG00000163682, ENSG00000162231, ENSG00000149532, ENSG00000161265, ENSG00000272886, ENSG00000105671, ENSG00000196396, ENSG00000048828, ENSG00000004487, ENSG00000115541, ENSG00000131652, ENSG00000059588, ENSG00000124608, ENSG00000171703, ENSG00000126945, ENSG00000168066, ENSG00000182154, ENSG0000…	403	1656	16881	1.26474	1	1	1
				GOTERM_MF_ALL		GO:0016874~ligase activity			16	3.34728	0.0658017	ENSG00000130985, ENSG00000090432, ENSG00000171793, ENSG00000127191, ENSG00000073050, ENSG00000168116, ENSG00000166233, ENSG00000124608, ENSG00000256525, ENSG00000265491, ENSG00000163162, ENSG00000136371, ENSG00000100387, ENSG00000105486, ENSG00000213471, ENSG00000070669	403	409	16881	1.63866	1	1	1
				GOTERM_MF_ALL		GO:0034979~NAD-dependent protein deacetylase activity			3	0.627615	0.0673444	ENSG00000061273, ENSG00000142082, ENSG00000171720	403	18	16881	6.98139	1	1	1
				GOTERM_MF_ALL		GO:0019789~SUMO transferase activity			3	0.627615	0.0673444	ENSG00000168116, ENSG00000090432, ENSG00000061273	403	18	16881	6.98139	1	1	1
				GOTERM_MF_ALL		GO:0004705~JUN kinase activity			2	0.41841	0.0697575	ENSG00000107643, ENSG00000050748	403	3	16881	27.9256	1	1	1
				GOTERM_MF_ALL		GO:0016909~SAP kinase activity			2	0.41841	0.0697575	ENSG00000107643, ENSG00000050748	403	3	16881	27.9256	1	1	1
		●		GOTERM_MF_ALL		GO:0016740~transferase activity			70	14.6444	0.076622	ENSG00000125484, ENSG00000243678, ENSG00000130714, ENSG00000138678, ENSG00000119048, ENSG00000151576, ENSG00000166233, ENSG00000143479, ENSG00000168255, ENSG00000163162, ENSG00000164494, ENSG00000142627, ENSG00000100387, ENSG00000106683, ENSG00000184787, ENSG00000156017, ENSG00000107643, ENSG00000140905, ENSG00000198056, ENSG00000213930, ENSG00000094841, ENSG00000099256, ENSG00000127191, ENSG0000…	403	2453	16881	1.19535	1	1	1
				GOTERM_MF_ALL		GO:0030234~enzyme regulator activity			32	6.69456	0.0770753	ENSG00000131467, ENSG00000125484, ENSG00000109519, ENSG00000103490, ENSG00000196388, ENSG00000196422, ENSG00000196588, ENSG00000137449, ENSG00000198826, ENSG00000203668, ENSG00000163348, ENSG00000135919, ENSG00000272886, ENSG00000221914, ENSG00000100241, ENSG00000112419, ENSG00000107643, ENSG00000142192, ENSG00000197226, ENSG00000069966, ENSG00000114993, ENSG00000114331, ENSG00000204569, ENSG0000…	403	996	16881	1.34581	1	1	1
				GOTERM_MF_ALL		GO:0008168~methyltransferase activity			10	2.09205	0.0799634	ENSG00000156017, ENSG00000059588, ENSG00000122435, ENSG00000140905, ENSG00000155275, ENSG00000127804, ENSG00000111641, ENSG00000101654, ENSG00000164169, ENSG00000221914	403	219	16881	1.91271	1	1	1
				GOTERM_MF_ALL		GO:0030332~cyclin binding			3	0.627615	0.081095	ENSG00000167258, ENSG00000196388, ENSG00000171720	403	20	16881	6.28325	1	1	1
				GOTERM_MF_ALL		GO:0004407~histone deacetylase activity			4	0.83682	0.0822916	ENSG00000061273, ENSG00000142082, ENSG00000004487, ENSG00000171720	403	43	16881	3.89659	1	1	1
		●		GOTERM_MF_ALL		GO:0003824~catalytic activity			158	33.0544	0.0828856	ENSG00000125484, ENSG00000106605, ENSG00000130714, ENSG00000091542, ENSG00000138678, ENSG00000139921, ENSG00000151651, ENSG00000166233, ENSG00000143479, ENSG00000168255, ENSG00000183010, ENSG00000136371, ENSG00000088256, ENSG00000272886, ENSG00000106683, ENSG00000156017, ENSG00000107643, ENSG00000140905, ENSG00000163528, ENSG00000198056, ENSG00000196396, ENSG00000175354, ENSG00000174021, ENSG0000…	403	6018	16881	1.09976	1	1	1
				GOTERM_MF_ALL		GO:0031625~ubiquitin protein ligase binding			12	2.51046	0.0837079	ENSG00000158290, ENSG00000166233, ENSG00000144118, ENSG00000184584, ENSG00000090432, ENSG00000100387, ENSG00000127191, ENSG00000185104, ENSG00000139687, ENSG00000109501, ENSG00000184787, ENSG00000119048	403	287	16881	1.75143	1	1	1
				GOTERM_MF_ALL		GO:0046914~transition metal ion binding			43	8.99582	0.0861573	ENSG00000106605, ENSG00000090432, ENSG00000142082, ENSG00000138658, ENSG00000151651, ENSG00000005007, ENSG00000151576, ENSG00000141552, ENSG00000166233, ENSG00000164751, ENSG00000085449, ENSG00000100207, ENSG00000163162, ENSG00000121988, ENSG00000163348, ENSG00000100387, ENSG00000106683, ENSG00000112514, ENSG00000196396, ENSG00000179630, ENSG00000213930, ENSG00000142192, ENSG00000132481, ENSG0000…	403	1423	16881	1.26578	1	1	1
				GOTERM_MF_ALL		GO:0003899~DNA-directed RNA polymerase activity			4	0.83682	0.0868257	ENSG00000147669, ENSG00000198056, ENSG00000168255, ENSG00000125630	403	44	16881	3.80803	1	1	1
		●		GOTERM_MF_ALL		GO:0017076~purine nucleotide binding			55	11.5063	0.0895231	ENSG00000109519, ENSG00000047188, ENSG00000243678, ENSG00000106608, ENSG00000204590, ENSG00000119048, ENSG00000060558, ENSG00000169228, ENSG00000143479, ENSG00000115073, ENSG00000184584, ENSG00000169067, ENSG00000136371, ENSG00000142627, ENSG00000088256, ENSG00000121361, ENSG00000106683, ENSG00000105671, ENSG00000184787, ENSG00000107643, ENSG00000094841, ENSG00000171793, ENSG00000116830, ENSG0000…	403	1897	16881	1.21447	1	1	1
				GOTERM_MF_ALL		GO:0004553~hydrolase activity, hydrolyzing O-glycosyl compounds			6	1.25523	0.090521	ENSG00000102393, ENSG00000117151, ENSG00000144827, ENSG00000078124, ENSG00000089597, ENSG00000198408	403	100	16881	2.5133	1	1	1
		●		GOTERM_MF_ALL		GO:0032549~ribonucleoside binding			54	11.2971	0.0906007	ENSG00000047188, ENSG00000243678, ENSG00000106608, ENSG00000204590, ENSG00000119048, ENSG00000060558, ENSG00000169228, ENSG00000143479, ENSG00000115073, ENSG00000169067, ENSG00000136371, ENSG00000142627, ENSG00000088256, ENSG00000121361, ENSG00000106683, ENSG00000105671, ENSG00000184787, ENSG00000107643, ENSG00000094841, ENSG00000171793, ENSG00000116830, ENSG00000135776, ENSG00000115541, ENSG0000…	403	1853	16881	1.22071	1	1	1
				GOTERM_MF_ALL		GO:0032813~tumor necrosis factor receptor superfamily binding			4	0.83682	0.0914632	ENSG00000177595, ENSG00000184990, ENSG00000227507, ENSG00000127191	403	45	16881	3.72341	1	1	1
				GOTERM_MF_ALL		GO:0033558~protein deacetylase activity			4	0.83682	0.0914632	ENSG00000061273, ENSG00000142082, ENSG00000004487, ENSG00000171720	403	45	16881	3.72341	1	1	1
				GOTERM_MF_ALL		GO:0044389~ubiquitin-like protein ligase binding			12	2.51046	0.09177	ENSG00000158290, ENSG00000166233, ENSG00000144118, ENSG00000184584, ENSG00000090432, ENSG00000100387, ENSG00000127191, ENSG00000185104, ENSG00000139687, ENSG00000109501, ENSG00000184787, ENSG00000119048	403	292	16881	1.72144	1	1	1
				GOTERM_MF_ALL		GO:0034062~RNA polymerase activity			4	0.83682	0.0962013	ENSG00000147669, ENSG00000198056, ENSG00000168255, ENSG00000125630	403	46	16881	3.64246	1	1	1
		●		GOTERM_MF_ALL		GO:0001882~nucleoside binding			54	11.2971	0.0965215	ENSG00000047188, ENSG00000243678, ENSG00000106608, ENSG00000204590, ENSG00000119048, ENSG00000060558, ENSG00000169228, ENSG00000143479, ENSG00000115073, ENSG00000169067, ENSG00000136371, ENSG00000142627, ENSG00000088256, ENSG00000121361, ENSG00000106683, ENSG00000105671, ENSG00000184787, ENSG00000107643, ENSG00000094841, ENSG00000171793, ENSG00000116830, ENSG00000135776, ENSG00000115541, ENSG0000…	403	1860	16881	1.21611	1	1	1
				GOTERM_MF_ALL		GO:0016741~transferase activity, transferring one-carbon groups			10	2.09205	0.0992303	ENSG00000156017, ENSG00000059588, ENSG00000122435, ENSG00000140905, ENSG00000155275, ENSG00000127804, ENSG00000111641, ENSG00000101654, ENSG00000164169, ENSG00000221914	403	229	16881	1.82919	1	1	1
				REACTOME_PATHWAY		R-HSA-2565942:R-HSA-2565942			6	1.25523	0.0641687	ENSG00000072864, ENSG00000078674, ENSG00000160299, ENSG00000136122, ENSG00000116127, ENSG00000110274	223	88	9075	2.77466	1	1	1
				REACTOME_PATHWAY		R-HSA-174084:R-HSA-174084			5	1.04603	0.0678778	ENSG00000131467, ENSG00000072401, ENSG00000141552, ENSG00000204264, ENSG00000095261	223	63	9075	3.22977	1	1	1
				REACTOME_PATHWAY		R-HSA-3249367:R-HSA-3249367			2	0.41841	0.0716155	ENSG00000183735, ENSG00000184584	223	3	9075	27.13	1	1	1
				REACTOME_PATHWAY		R-HSA-983168:R-HSA-983168			13	2.71967	0.0753151	ENSG00000131467, ENSG00000072401, ENSG00000108306, ENSG00000130985, ENSG00000204264, ENSG00000095261, ENSG00000119048, ENSG00000141552, ENSG00000265491, ENSG00000162413, ENSG00000109046, ENSG00000100387, ENSG00000184787	223	308	9075	1.71765	1	1	1
				REACTOME_PATHWAY		R-HSA-392851:R-HSA-392851			3	0.627615	0.077575	ENSG00000174021, ENSG00000078369, ENSG00000069966	223	19	9075	6.42554	1	1	1
				REACTOME_PATHWAY		R-HSA-174154:R-HSA-174154			5	1.04603	0.0811407	ENSG00000131467, ENSG00000072401, ENSG00000141552, ENSG00000204264, ENSG00000095261	223	67	9075	3.03695	1	1	1
				REACTOME_PATHWAY		R-HSA-2467813:R-HSA-2467813			9	1.88285	0.0840434	ENSG00000131467, ENSG00000072401, ENSG00000141552, ENSG00000072864, ENSG00000143228, ENSG00000204264, ENSG00000163535, ENSG00000178999, ENSG00000095261	223	185	9075	1.97976	1	1	1
				REACTOME_PATHWAY		R-HSA-418217:R-HSA-418217			3	0.627615	0.0848492	ENSG00000174021, ENSG00000078369, ENSG00000069966	223	20	9075	6.10426	1	1	1
				REACTOME_PATHWAY		R-HSA-5668541:R-HSA-5668541			5	1.04603	0.0882185	ENSG00000131467, ENSG00000204264, ENSG00000227507, ENSG00000127191, ENSG00000095261	223	69	9075	2.94892	1	1	1
				REACTOME_PATHWAY		R-HSA-380259:R-HSA-380259			5	1.04603	0.0918659	ENSG00000072864, ENSG00000078674, ENSG00000160299, ENSG00000116127, ENSG00000110274	223	70	9075	2.90679	1	1	1
				REACTOME_PATHWAY		R-HSA-500657:R-HSA-500657			3	0.627615	0.0923201	ENSG00000174021, ENSG00000078369, ENSG00000069966	223	21	9075	5.81358	1	1	1
				REACTOME_PATHWAY		R-HSA-68949:R-HSA-68949			5	1.04603	0.0955843	ENSG00000131467, ENSG00000204264, ENSG00000115942, ENSG00000139687, ENSG00000095261	223	71	9075	2.86585	1	1	1
				REACTOME_PATHWAY		R-HSA-6781827:R-HSA-6781827			4	0.83682	0.0970199	ENSG00000158290, ENSG00000147669, ENSG00000100387, ENSG00000240682	223	45	9075	3.61734	1	1	1
				REACTOME_PATHWAY		R-HSA-174184:R-HSA-174184			5	1.04603	0.0993728	ENSG00000131467, ENSG00000072401, ENSG00000141552, ENSG00000204264, ENSG00000095261	223	72	9075	2.82605	1	1	1
				REACTOME_PATHWAY		R-HSA-392170:R-HSA-392170			3	0.627615	0.0999741	ENSG00000174021, ENSG00000078369, ENSG00000069966	223	22	9075	5.54933	1	1	1

## Sheet: Supplementary Table S3
Supplementary Table S3: KEGG enrichment analysis of common SDE genes
Term	Category	EPHA2 included as a common SDE genes	Count	%	P value	Genes
hsa04622:RIG-I-like receptor signaling pathway	KEGG_PATHWAY		7	1.46444	0.00661026	ENSG00000183735, ENSG00000112062, ENSG00000107643, ENSG00000050748, ENSG00000184584, ENSG00000127191, ENSG00000068308
hsa00240:Pyrimidine metabolism	KEGG_PATHWAY		8	1.67364	0.0108117	ENSG00000147669, ENSG00000198056, ENSG00000168255, ENSG00000243678, ENSG00000094841, ENSG00000171793, ENSG00000239672, ENSG00000125630
hsa05131:Shigellosis	KEGG_PATHWAY		6	1.25523	0.0186912	ENSG00000112062, ENSG00000161638, ENSG00000107643, ENSG00000050748, ENSG00000161265, ENSG00000177105
hsa04014:Ras signaling pathway	KEGG_PATHWAY	●	12	2.51046	0.0204897	ENSG00000183735, ENSG00000107643, ENSG00000144118, ENSG00000050748, ENSG00000174021, ENSG00000142627, ENSG00000169242, ENSG00000078369, ENSG00000173511, ENSG00000171552, ENSG00000069966, ENSG00000143344
hsa04360:Axon guidance	KEGG_PATHWAY	●	8	1.67364	0.0335411	ENSG00000133216, ENSG00000165410, ENSG00000065320, ENSG00000142627, ENSG00000138623, ENSG00000169242, ENSG00000066248, ENSG00000106683
hsa05133:Pertussis	KEGG_PATHWAY		6	1.25523	0.0343187	ENSG00000112062, ENSG00000161638, ENSG00000107643, ENSG00000165410, ENSG00000050748, ENSG00000103490
hsa04728:Dopaminergic synapse	KEGG_PATHWAY		8	1.67364	0.0347886	ENSG00000112062, ENSG00000107643, ENSG00000050748, ENSG00000174021, ENSG00000078369, ENSG00000107175, ENSG00000069966, ENSG00000221914
hsa05160:Hepatitis C	KEGG_PATHWAY		8	1.67364	0.0414885	ENSG00000131467, ENSG00000183735, ENSG00000112062, ENSG00000107643, ENSG00000050748, ENSG00000170581, ENSG00000127191, ENSG00000221914

## Sheet: Supplementary Table S4
Supplementary Table S4. Clustergram of all three GO terms with the top ten significant terms in which the common SDE genes are predicted to participate
Common SDE genes*	Number of pathways predicted to participate in	Term
		GO:0005654~nucleoplasm	GO:0031974~membrane-enclosed lumen	GO:0043233~organelle lumen	GO:0070013~intracellular organelle lumen	GO:0044424~intracellular part	GO:0031981~nuclear lumen	GO:0005622~intracellular	GO:0043231~intracellular membrane-bounded organelle	GO:0044428~nuclear part	GO:0005634~nucleus
AARS2	3					AARS2		AARS2	AARS2
ABCB10	3					ABCB10		ABCB10	ABCB10
ABHD10	6		ABHD10	ABHD10	ABHD10	ABHD10		ABHD10	ABHD10
ACAP2	3					ACAP2		ACAP2	ACAP2
ACER3	3					ACER3		ACER3	ACER3
ACTBL2	2					ACTBL2		ACTBL2
ACTR1B	2					ACTR1B		ACTR1B
ACTR6	4					ACTR6		ACTR6	ACTR6		ACTR6
ADAM8	3					ADAM8		ADAM8	ADAM8
ADIRF	10	ADIRF	ADIRF	ADIRF	ADIRF	ADIRF	ADIRF	ADIRF	ADIRF	ADIRF	ADIRF
AK3	6		AK3	AK3	AK3	AK3		AK3	AK3
AKR1C2	2					AKR1C2		AKR1C2
ALKBH5	10	ALKBH5	ALKBH5	ALKBH5	ALKBH5	ALKBH5	ALKBH5	ALKBH5	ALKBH5	ALKBH5	ALKBH5
ALMS1	4					ALMS1		ALMS1	ALMS1		ALMS1
ALS2	3					ALS2		ALS2	ALS2
AMOTL2	3					AMOTL2		AMOTL2	AMOTL2
ANAPC11	10	ANAPC11	ANAPC11	ANAPC11	ANAPC11	ANAPC11	ANAPC11	ANAPC11	ANAPC11	ANAPC11	ANAPC11
ANKRD1	10	ANKRD1	ANKRD1	ANKRD1	ANKRD1	ANKRD1	ANKRD1	ANKRD1	ANKRD1	ANKRD1	ANKRD1
ANO10	1							ANO10
ANXA13	10	ANXA13	ANXA13	ANXA13	ANXA13	ANXA13	ANXA13	ANXA13	ANXA13	ANXA13	ANXA13
APBB1	10	APBB1	APBB1	APBB1	APBB1	APBB1	APBB1	APBB1	APBB1	APBB1	APBB1
APOO	3					APOO		APOO	APOO
APP	8		APP	APP	APP	APP		APP	APP	APP	APP
ARHGAP11A	2					ARHGAP11A		ARHGAP11A
ARHGAP22	4					ARHGAP22		ARHGAP22	ARHGAP22		ARHGAP22
ARIH1	10	ARIH1	ARIH1	ARIH1	ARIH1	ARIH1	ARIH1	ARIH1	ARIH1	ARIH1	ARIH1
ARMC1	4					ARMC1		ARMC1	ARMC1		ARMC1
ARMC10	3					ARMC10		ARMC10	ARMC10
ASF1B	10	ASF1B	ASF1B	ASF1B	ASF1B	ASF1B	ASF1B	ASF1B	ASF1B	ASF1B	ASF1B
ASIC3	2					ASIC3		ASIC3
ASNS	2					ASNS		ASNS
ATF7IP	10	ATF7IP	ATF7IP	ATF7IP	ATF7IP	ATF7IP	ATF7IP	ATF7IP	ATF7IP	ATF7IP	ATF7IP
ATP5I	3					ATP5I		ATP5I	ATP5I
ATXN7	10	ATXN7	ATXN7	ATXN7	ATXN7	ATXN7	ATXN7	ATXN7	ATXN7	ATXN7	ATXN7
ATXN7L3	10	ATXN7L3	ATXN7L3	ATXN7L3	ATXN7L3	ATXN7L3	ATXN7L3	ATXN7L3	ATXN7L3	ATXN7L3	ATXN7L3
AURKB	10	AURKB	AURKB	AURKB	AURKB	AURKB	AURKB	AURKB	AURKB	AURKB	AURKB
BABAM1	10	BABAM1	BABAM1	BABAM1	BABAM1	BABAM1	BABAM1	BABAM1	BABAM1	BABAM1	BABAM1
BCKDHA	6		BCKDHA	BCKDHA	BCKDHA	BCKDHA		BCKDHA	BCKDHA
BCL2L1	8		BCL2L1	BCL2L1	BCL2L1	BCL2L1		BCL2L1	BCL2L1	BCL2L1	BCL2L1
BCL2L2	3					BCL2L2		BCL2L2	BCL2L2
BLVRA	2					BLVRA		BLVRA
BORA	2					BORA		BORA
BPTF	10	BPTF	BPTF	BPTF	BPTF	BPTF	BPTF	BPTF	BPTF	BPTF	BPTF
BRAT1	4					BRAT1		BRAT1	BRAT1		BRAT1
C12orf57	2					C12orf57		C12orf57
C1D	10	C1D	C1D	C1D	C1D	C1D	C1D	C1D	C1D	C1D	C1D
C1orf116	2					C1orf116		C1orf116
C2CD2	4					C2CD2		C2CD2	C2CD2		C2CD2
C4orf19	10	C4orf19	C4orf19	C4orf19	C4orf19	C4orf19	C4orf19	C4orf19	C4orf19	C4orf19	C4orf19
CA5B	6		CA5B	CA5B	CA5B	CA5B		CA5B	CA5B
CARNMT1	4					CARNMT1		CARNMT1	CARNMT1		CARNMT1
CCHCR1	4					CCHCR1		CCHCR1	CCHCR1		CCHCR1
CCNDBP1	10	CCNDBP1	CCNDBP1	CCNDBP1	CCNDBP1	CCNDBP1	CCNDBP1	CCNDBP1	CCNDBP1	CCNDBP1	CCNDBP1
CDK12	10	CDK12	CDK12	CDK12	CDK12	CDK12	CDK12	CDK12	CDK12	CDK12	CDK12
CDS2	3					CDS2		CDS2	CDS2
CEP164	10	CEP164	CEP164	CEP164	CEP164	CEP164	CEP164	CEP164	CEP164	CEP164	CEP164
CFL2	9		CFL2	CFL2	CFL2	CFL2	CFL2	CFL2	CFL2	CFL2	CFL2
CHCHD4	4		CHCHD4			CHCHD4		CHCHD4	CHCHD4
CHML	10	CHML	CHML	CHML	CHML	CHML	CHML	CHML	CHML	CHML	CHML
CHRAC1	9		CHRAC1	CHRAC1	CHRAC1	CHRAC1	CHRAC1	CHRAC1	CHRAC1	CHRAC1	CHRAC1
CNOT10	4					CNOT10		CNOT10	CNOT10		CNOT10
CNOT9	4					CNOT9		CNOT9	CNOT9		CNOT9
COPS3	10	COPS3	COPS3	COPS3	COPS3	COPS3	COPS3	COPS3	COPS3	COPS3	COPS3
CORT	10	CORT	CORT	CORT	CORT	CORT	CORT	CORT	CORT	CORT	CORT
CPEB2	4					CPEB2		CPEB2	CPEB2		CPEB2
CPSF7	10	CPSF7	CPSF7	CPSF7	CPSF7	CPSF7	CPSF7	CPSF7	CPSF7	CPSF7	CPSF7
CREB3	10	CREB3	CREB3	CREB3	CREB3	CREB3	CREB3	CREB3	CREB3	CREB3	CREB3
CREM	4					CREM		CREM	CREM		CREM
CTBS	3					CTBS		CTBS	CTBS
CTCF	10	CTCF	CTCF	CTCF	CTCF	CTCF	CTCF	CTCF	CTCF	CTCF	CTCF
CTDSPL	4					CTDSPL		CTDSPL	CTDSPL		CTDSPL
CTPS1	2					CTPS1		CTPS1
CTR9	10	CTR9	CTR9	CTR9	CTR9	CTR9	CTR9	CTR9	CTR9	CTR9	CTR9
CTSC	6		CTSC	CTSC	CTSC	CTSC		CTSC	CTSC
CUL4B	10	CUL4B	CUL4B	CUL4B	CUL4B	CUL4B	CUL4B	CUL4B	CUL4B	CUL4B	CUL4B
DCAF11	10	DCAF11	DCAF11	DCAF11	DCAF11	DCAF11	DCAF11	DCAF11	DCAF11	DCAF11	DCAF11
DCP1A	4					DCP1A		DCP1A	DCP1A		DCP1A
DDX49	10	DDX49	DDX49	DDX49	DDX49	DDX49	DDX49	DDX49	DDX49	DDX49	DDX49
DENND6A	3					DENND6A		DENND6A	DENND6A
DFNA5	2					DFNA5		DFNA5
DNAJC19	3					DNAJC19		DNAJC19	DNAJC19
DRG2	10	DRG2	DRG2	DRG2	DRG2	DRG2	DRG2	DRG2	DRG2	DRG2	DRG2
DYNLRB1	2					DYNLRB1		DYNLRB1
DYNLT1	3					DYNLT1		DYNLT1	DYNLT1
DYRK3	4					DYRK3		DYRK3	DYRK3		DYRK3
EFNA1	1							EFNA1
ENO2	2					ENO2		ENO2
EPB41L5	4					EPB41L5		EPB41L5	EPB41L5		EPB41L5
EPHA2	1							EPHA2
EPHB2	2					EPHB2		EPHB2
EPN2	10	EPN2	EPN2	EPN2	EPN2	EPN2	EPN2	EPN2	EPN2	EPN2	EPN2
ETV5	10	ETV5	ETV5	ETV5	ETV5	ETV5	ETV5	ETV5	ETV5	ETV5	ETV5
EXOC1	2					EXOC1		EXOC1
EXOC6B	2					EXOC6B		EXOC6B
EXOC7	2					EXOC7		EXOC7
F11R	2					F11R		F11R
FAF1	5					FAF1		FAF1	FAF1	FAF1	FAF1
FAM114A1	2					FAM114A1		FAM114A1
FAM117A	2					FAM117A		FAM117A
FAM120A	4					FAM120A		FAM120A	FAM120A		FAM120A
FAM126A	2					FAM126A		FAM126A
FAM71E1	4					FAM71E1		FAM71E1	FAM71E1		FAM71E1
FAM83G	4					FAM83G		FAM83G	FAM83G		FAM83G
FBXL20	2					FBXL20		FBXL20
FBXO38	4					FBXO38		FBXO38	FBXO38		FBXO38
FCHO2	3					FCHO2		FCHO2	FCHO2
FKBP5	10	FKBP5	FKBP5	FKBP5	FKBP5	FKBP5	FKBP5	FKBP5	FKBP5	FKBP5	FKBP5
FKBP8	3					FKBP8		FKBP8	FKBP8
GALT	3					GALT		GALT	GALT
GANAB	6		GANAB	GANAB	GANAB	GANAB		GANAB	GANAB
GCSH	6		GCSH	GCSH	GCSH	GCSH		GCSH	GCSH
GEMIN5	10	GEMIN5	GEMIN5	GEMIN5	GEMIN5	GEMIN5	GEMIN5	GEMIN5	GEMIN5	GEMIN5	GEMIN5
GGA2	3					GGA2		GGA2	GGA2
GJB2	3					GJB2		GJB2	GJB2
GLA	6		GLA	GLA	GLA	GLA		GLA	GLA
GLG1	3					GLG1		GLG1	GLG1
GNA11	3					GNA11		GNA11	GNA11
GNA15	2					GNA15		GNA15
GNB1	3					GNB1		GNB1	GNB1
GNB5	4					GNB5		GNB5	GNB5		GNB5
GNG5	3					GNG5		GNG5	GNG5
GNL1	4					GNL1		GNL1	GNL1		GNL1
GNRH1	3					GNRH1		GNRH1	GNRH1
GPAT3	3					GPAT3		GPAT3	GPAT3
GPKOW	10	GPKOW	GPKOW	GPKOW	GPKOW	GPKOW	GPKOW	GPKOW	GPKOW	GPKOW	GPKOW
GRPEL1	7		GRPEL1	GRPEL1	GRPEL1	GRPEL1		GRPEL1	GRPEL1		GRPEL1
GSTCD	2					GSTCD		GSTCD
GTF3C4	10	GTF3C4	GTF3C4	GTF3C4	GTF3C4	GTF3C4	GTF3C4	GTF3C4	GTF3C4	GTF3C4	GTF3C4
GTPBP3	4					GTPBP3		GTPBP3	GTPBP3		GTPBP3
HCFC2	10	HCFC2	HCFC2	HCFC2	HCFC2	HCFC2	HCFC2	HCFC2	HCFC2	HCFC2	HCFC2
HDAC3	10	HDAC3	HDAC3	HDAC3	HDAC3	HDAC3	HDAC3	HDAC3	HDAC3	HDAC3	HDAC3
HDAC7	10	HDAC7	HDAC7	HDAC7	HDAC7	HDAC7	HDAC7	HDAC7	HDAC7	HDAC7	HDAC7
HEXIM1	10	HEXIM1	HEXIM1	HEXIM1	HEXIM1	HEXIM1	HEXIM1	HEXIM1	HEXIM1	HEXIM1	HEXIM1
HFE	3					HFE		HFE	HFE
HIST1H2AC	9		HIST1H2AC	HIST1H2AC	HIST1H2AC	HIST1H2AC	HIST1H2AC	HIST1H2AC	HIST1H2AC	HIST1H2AC	HIST1H2AC
HIST2H2AB	9		HIST2H2AB	HIST2H2AB	HIST2H2AB	HIST2H2AB	HIST2H2AB	HIST2H2AB	HIST2H2AB	HIST2H2AB	HIST2H2AB
HJURP	10	HJURP	HJURP	HJURP	HJURP	HJURP	HJURP	HJURP	HJURP	HJURP	HJURP
HMGCS1	10	HMGCS1	HMGCS1	HMGCS1	HMGCS1	HMGCS1	HMGCS1	HMGCS1	HMGCS1	HMGCS1	HMGCS1
HMGXB3	4					HMGXB3		HMGXB3	HMGXB3		HMGXB3
HNRNPH2	10	HNRNPH2	HNRNPH2	HNRNPH2	HNRNPH2	HNRNPH2	HNRNPH2	HNRNPH2	HNRNPH2	HNRNPH2	HNRNPH2
HSD17B6	3					HSD17B6		HSD17B6	HSD17B6
HSPE1	6		HSPE1	HSPE1	HSPE1	HSPE1		HSPE1	HSPE1
INCA1	4					INCA1		INCA1	INCA1		INCA1
INPP1	2					INPP1		INPP1
IRX3	4					IRX3		IRX3	IRX3		IRX3
ISY1	10	ISY1	ISY1	ISY1	ISY1	ISY1	ISY1	ISY1	ISY1	ISY1	ISY1
ISYNA1	2					ISYNA1		ISYNA1
ITGA5	3					ITGA5		ITGA5	ITGA5
ITPKC	10	ITPKC	ITPKC	ITPKC	ITPKC	ITPKC	ITPKC	ITPKC	ITPKC	ITPKC	ITPKC
IWS1	10	IWS1	IWS1	IWS1	IWS1	IWS1	IWS1	IWS1	IWS1	IWS1	IWS1
KATNB1	4					KATNB1		KATNB1	KATNB1		KATNB1
KCNJ8	3					KCNJ8		KCNJ8	KCNJ8
KCNS2	2					KCNS2		KCNS2
KDM1A	10	KDM1A	KDM1A	KDM1A	KDM1A	KDM1A	KDM1A	KDM1A	KDM1A	KDM1A	KDM1A
KIF3A	2					KIF3A		KIF3A
KLF13	4					KLF13		KLF13	KLF13		KLF13
KLF6	4					KLF6		KLF6	KLF6		KLF6
KLHL21	2					KLHL21		KLHL21
KRT81	2					KRT81		KRT81
KRTCAP2	3					KRTCAP2		KRTCAP2	KRTCAP2
LACC1	3					LACC1		LACC1	LACC1
LAMTOR1	3					LAMTOR1		LAMTOR1	LAMTOR1
LARP1	10	LARP1	LARP1	LARP1	LARP1	LARP1	LARP1	LARP1	LARP1	LARP1	LARP1
LARP6	4					LARP6		LARP6	LARP6		LARP6
LDLRAP1	3					LDLRAP1		LDLRAP1	LDLRAP1
LIG1	10	LIG1	LIG1	LIG1	LIG1	LIG1	LIG1	LIG1	LIG1	LIG1	LIG1
LIMK1	10	LIMK1	LIMK1	LIMK1	LIMK1	LIMK1	LIMK1	LIMK1	LIMK1	LIMK1	LIMK1
LIN54	10	LIN54	LIN54	LIN54	LIN54	LIN54	LIN54	LIN54	LIN54	LIN54	LIN54
LIX1L	2					LIX1L		LIX1L
MAGI1	10	MAGI1	MAGI1	MAGI1	MAGI1	MAGI1	MAGI1	MAGI1	MAGI1	MAGI1	MAGI1
MAPK14	10	MAPK14	MAPK14	MAPK14	MAPK14	MAPK14	MAPK14	MAPK14	MAPK14	MAPK14	MAPK14
MAPK8	10	MAPK8	MAPK8	MAPK8	MAPK8	MAPK8	MAPK8	MAPK8	MAPK8	MAPK8	MAPK8
MAPK9	10	MAPK9	MAPK9	MAPK9	MAPK9	MAPK9	MAPK9	MAPK9	MAPK9	MAPK9	MAPK9
MAST2	2					MAST2		MAST2
MBNL2	4					MBNL2		MBNL2	MBNL2		MBNL2
MCRIP1	4					MCRIP1		MCRIP1	MCRIP1		MCRIP1
MDC1	10	MDC1	MDC1	MDC1	MDC1	MDC1	MDC1	MDC1	MDC1	MDC1	MDC1
MEMO1	4					MEMO1		MEMO1	MEMO1		MEMO1
METTL16	4					METTL16		METTL16	METTL16		METTL16
MGEA5	4					MGEA5		MGEA5	MGEA5		MGEA5
MICALCL	2					MICALCL		MICALCL
MIF	10	MIF	MIF	MIF	MIF	MIF	MIF	MIF	MIF	MIF	MIF
MIGA1	3					MIGA1		MIGA1	MIGA1
MINDY2	10	MINDY2	MINDY2	MINDY2	MINDY2	MINDY2	MINDY2	MINDY2	MINDY2	MINDY2	MINDY2
MKL1	10	MKL1	MKL1	MKL1	MKL1	MKL1	MKL1	MKL1	MKL1	MKL1	MKL1
MLLT10	10	MLLT10	MLLT10	MLLT10	MLLT10	MLLT10	MLLT10	MLLT10	MLLT10	MLLT10	MLLT10
MMGT1	3					MMGT1		MMGT1	MMGT1
MRPL27	6		MRPL27	MRPL27	MRPL27	MRPL27		MRPL27	MRPL27
MRPL41	6		MRPL41	MRPL41	MRPL41	MRPL41		MRPL41	MRPL41
MTHFS	6		MTHFS	MTHFS	MTHFS	MTHFS		MTHFS	MTHFS
MUL1	10	MUL1	MUL1	MUL1	MUL1	MUL1	MUL1	MUL1	MUL1	MUL1	MUL1
MYO6	10	MYO6	MYO6	MYO6	MYO6	MYO6	MYO6	MYO6	MYO6	MYO6	MYO6
NAA20	4					NAA20		NAA20	NAA20		NAA20
NAXE	10	NAXE	NAXE	NAXE	NAXE	NAXE	NAXE	NAXE	NAXE	NAXE	NAXE
NDE1	2					NDE1		NDE1
NDUFAF8	3					NDUFAF8		NDUFAF8	NDUFAF8
NDUFB4	10	NDUFB4	NDUFB4	NDUFB4	NDUFB4	NDUFB4	NDUFB4	NDUFB4	NDUFB4	NDUFB4	NDUFB4
NELFB	10	NELFB	NELFB	NELFB	NELFB	NELFB	NELFB	NELFB	NELFB	NELFB	NELFB
NGEF	2					NGEF		NGEF
NME1	4					NME1		NME1	NME1		NME1
NME2	4					NME2		NME2	NME2		NME2
NOP2	9		NOP2	NOP2	NOP2	NOP2	NOP2	NOP2	NOP2	NOP2	NOP2
NOTCH4	10	NOTCH4	NOTCH4	NOTCH4	NOTCH4	NOTCH4	NOTCH4	NOTCH4	NOTCH4	NOTCH4	NOTCH4
NRSN2	3					NRSN2		NRSN2	NRSN2
NTN1	2					NTN1		NTN1
NUF2	4					NUF2		NUF2	NUF2		NUF2
NUSAP1	9		NUSAP1	NUSAP1	NUSAP1	NUSAP1	NUSAP1	NUSAP1	NUSAP1	NUSAP1	NUSAP1
NXF1	10	NXF1	NXF1	NXF1	NXF1	NXF1	NXF1	NXF1	NXF1	NXF1	NXF1
ORC2	10	ORC2	ORC2	ORC2	ORC2	ORC2	ORC2	ORC2	ORC2	ORC2	ORC2
OSBPL11	3					OSBPL11		OSBPL11	OSBPL11
OSM	1							OSM
OTUD5	2					OTUD5		OTUD5
OXA1L	3					OXA1L		OXA1L	OXA1L
P3H1	6		P3H1	P3H1	P3H1	P3H1		P3H1	P3H1
PARP10	10	PARP10	PARP10	PARP10	PARP10	PARP10	PARP10	PARP10	PARP10	PARP10	PARP10
PAXBP1	4					PAXBP1		PAXBP1	PAXBP1		PAXBP1
PCM1	5					PCM1		PCM1	PCM1	PCM1	PCM1
PCNT	2					PCNT		PCNT
PCSK1	5		PCSK1	PCSK1		PCSK1		PCSK1	PCSK1
PDSS2	6		PDSS2	PDSS2	PDSS2	PDSS2		PDSS2	PDSS2
PERM1	4					PERM1		PERM1	PERM1		PERM1
PEX2	10	PEX2	PEX2	PEX2	PEX2	PEX2	PEX2	PEX2	PEX2	PEX2	PEX2
PGAM2	4					PGAM2		PGAM2	PGAM2		PGAM2
PHACTR2	3					PHACTR2		PHACTR2	PHACTR2
PHF1	10	PHF1	PHF1	PHF1	PHF1	PHF1	PHF1	PHF1	PHF1	PHF1	PHF1
PHF20L1	4					PHF20L1		PHF20L1	PHF20L1		PHF20L1
PHKB	2					PHKB		PHKB
PIDD1	10	PIDD1	PIDD1	PIDD1	PIDD1	PIDD1	PIDD1	PIDD1	PIDD1	PIDD1	PIDD1
PLG	5		PLG	PLG		PLG		PLG	PLG
PNKD	4					PNKD		PNKD	PNKD		PNKD
POLG2	6		POLG2	POLG2	POLG2	POLG2		POLG2	POLG2
POLR1B	10	POLR1B	POLR1B	POLR1B	POLR1B	POLR1B	POLR1B	POLR1B	POLR1B	POLR1B	POLR1B
POLR2J3	10	POLR2J3	POLR2J3	POLR2J3	POLR2J3	POLR2J3	POLR2J3	POLR2J3	POLR2J3	POLR2J3	POLR2J3
POLR2K	10	POLR2K	POLR2K	POLR2K	POLR2K	POLR2K	POLR2K	POLR2K	POLR2K	POLR2K	POLR2K
POMT1	3					POMT1		POMT1	POMT1
PPAN	9		PPAN	PPAN	PPAN	PPAN	PPAN	PPAN	PPAN	PPAN	PPAN
PPARD	10	PPARD	PPARD	PPARD	PPARD	PPARD	PPARD	PPARD	PPARD	PPARD	PPARD
PPP1R10	10	PPP1R10	PPP1R10	PPP1R10	PPP1R10	PPP1R10	PPP1R10	PPP1R10	PPP1R10	PPP1R10	PPP1R10
PPP1R15A	3					PPP1R15A		PPP1R15A	PPP1R15A
PPP1R26	10	PPP1R26	PPP1R26	PPP1R26	PPP1R26	PPP1R26	PPP1R26	PPP1R26	PPP1R26	PPP1R26	PPP1R26
PPP2R2A	10	PPP2R2A	PPP2R2A	PPP2R2A	PPP2R2A	PPP2R2A	PPP2R2A	PPP2R2A	PPP2R2A	PPP2R2A	PPP2R2A
PPP5C	10	PPP5C	PPP5C	PPP5C	PPP5C	PPP5C	PPP5C	PPP5C	PPP5C	PPP5C	PPP5C
PRELID3A	4		PRELID3A			PRELID3A		PRELID3A	PRELID3A
PRIM1	10	PRIM1	PRIM1	PRIM1	PRIM1	PRIM1	PRIM1	PRIM1	PRIM1	PRIM1	PRIM1
PRTFDC1	2					PRTFDC1		PRTFDC1
PSD3	2					PSD3		PSD3
PSMB8	10	PSMB8	PSMB8	PSMB8	PSMB8	PSMB8	PSMB8	PSMB8	PSMB8	PSMB8	PSMB8
PSMD5	10	PSMD5	PSMD5	PSMD5	PSMD5	PSMD5	PSMD5	PSMD5	PSMD5	PSMD5	PSMD5
PSME3	10	PSME3	PSME3	PSME3	PSME3	PSME3	PSME3	PSME3	PSME3	PSME3	PSME3
PTPN1	3					PTPN1		PTPN1	PTPN1
PTPN2	10	PTPN2	PTPN2	PTPN2	PTPN2	PTPN2	PTPN2	PTPN2	PTPN2	PTPN2	PTPN2
PYCARD	9		PYCARD	PYCARD	PYCARD	PYCARD	PYCARD	PYCARD	PYCARD	PYCARD	PYCARD
PYCR1	6		PYCR1	PYCR1	PYCR1	PYCR1		PYCR1	PYCR1
PYGO2	10	PYGO2	PYGO2	PYGO2	PYGO2	PYGO2	PYGO2	PYGO2	PYGO2	PYGO2	PYGO2
PYM1	10	PYM1	PYM1	PYM1	PYM1	PYM1	PYM1	PYM1	PYM1	PYM1	PYM1
QTRT2	3					QTRT2		QTRT2	QTRT2
RAB24	3					RAB24		RAB24	RAB24
RAI14	10	RAI14	RAI14	RAI14	RAI14	RAI14	RAI14	RAI14	RAI14	RAI14	RAI14
RALB	3					RALB		RALB	RALB
RB1	10	RB1	RB1	RB1	RB1	RB1	RB1	RB1	RB1	RB1	RB1
RBM19	10	RBM19	RBM19	RBM19	RBM19	RBM19	RBM19	RBM19	RBM19	RBM19	RBM19
RBMXL1	4					RBMXL1		RBMXL1	RBMXL1		RBMXL1
RBX1	10	RBX1	RBX1	RBX1	RBX1	RBX1	RBX1	RBX1	RBX1	RBX1	RBX1
REPS2	2					REPS2		REPS2
REXO2	9		REXO2	REXO2	REXO2	REXO2	REXO2	REXO2	REXO2	REXO2	REXO2
RFX5	4					RFX5		RFX5	RFX5		RFX5
RGL1	2					RGL1		RGL1
RGP1	3					RGP1		RGP1	RGP1
RHOG	3					RHOG		RHOG	RHOG
RNF115	2					RNF115		RNF115
RNMT	10	RNMT	RNMT	RNMT	RNMT	RNMT	RNMT	RNMT	RNMT	RNMT	RNMT
RPL9	9		RPL9	RPL9	RPL9	RPL9	RPL9	RPL9	RPL9	RPL9	RPL9
RSPH4A	10	RSPH4A	RSPH4A	RSPH4A	RSPH4A	RSPH4A	RSPH4A	RSPH4A	RSPH4A	RSPH4A	RSPH4A
RTKN	2					RTKN		RTKN
SAYSD1	3					SAYSD1		SAYSD1	SAYSD1
SBF1	4					SBF1		SBF1	SBF1		SBF1
SERPINE2	3					SERPINE2		SERPINE2	SERPINE2
SF1	10	SF1	SF1	SF1	SF1	SF1	SF1	SF1	SF1	SF1	SF1
SGO2	10	SGO2	SGO2	SGO2	SGO2	SGO2	SGO2	SGO2	SGO2	SGO2	SGO2
SH3GLB1	3					SH3GLB1		SH3GLB1	SH3GLB1
SH3KBP1	3					SH3KBP1		SH3KBP1	SH3KBP1
SIRT3	6		SIRT3	SIRT3	SIRT3	SIRT3		SIRT3	SIRT3
SIVA1	10	SIVA1	SIVA1	SIVA1	SIVA1	SIVA1	SIVA1	SIVA1	SIVA1	SIVA1	SIVA1
SLC25A37	3					SLC25A37		SLC25A37	SLC25A37
SLC30A1	5					SLC30A1		SLC30A1	SLC30A1	SLC30A1	SLC30A1
SLC35A2	4					SLC35A2		SLC35A2	SLC35A2		SLC35A2
SLC9A6	3					SLC9A6		SLC9A6	SLC9A6
SMARCA2	10	SMARCA2	SMARCA2	SMARCA2	SMARCA2	SMARCA2	SMARCA2	SMARCA2	SMARCA2	SMARCA2	SMARCA2
SNRNP40	10	SNRNP40	SNRNP40	SNRNP40	SNRNP40	SNRNP40	SNRNP40	SNRNP40	SNRNP40	SNRNP40	SNRNP40
SNX27	10	SNX27	SNX27	SNX27	SNX27	SNX27	SNX27	SNX27	SNX27	SNX27	SNX27
SNX30	3					SNX30		SNX30	SNX30
SPATS2	2					SPATS2		SPATS2
SRGAP2C	2					SRGAP2C		SRGAP2C
SSBP4	4					SSBP4		SSBP4	SSBP4		SSBP4
STARD3	3					STARD3		STARD3	STARD3
STARD4	3					STARD4		STARD4	STARD4
STAT2	10	STAT2	STAT2	STAT2	STAT2	STAT2	STAT2	STAT2	STAT2	STAT2	STAT2
STEAP1	3					STEAP1		STEAP1	STEAP1
STRN3	10	STRN3	STRN3	STRN3	STRN3	STRN3	STRN3	STRN3	STRN3	STRN3	STRN3
TAF1A	10	TAF1A	TAF1A	TAF1A	TAF1A	TAF1A	TAF1A	TAF1A	TAF1A	TAF1A	TAF1A
TANGO2	3					TANGO2		TANGO2	TANGO2
TARBP1	4					TARBP1		TARBP1	TARBP1		TARBP1
TBC1D9B	1							TBC1D9B
TBK1	3					TBK1		TBK1	TBK1
TCEA2	10	TCEA2	TCEA2	TCEA2	TCEA2	TCEA2	TCEA2	TCEA2	TCEA2	TCEA2	TCEA2
TCEAL1	10	TCEAL1	TCEAL1	TCEAL1	TCEAL1	TCEAL1	TCEAL1	TCEAL1	TCEAL1	TCEAL1	TCEAL1
TCF20	10	TCF20	TCF20	TCF20	TCF20	TCF20	TCF20	TCF20	TCF20	TCF20	TCF20
TCF25	4					TCF25		TCF25	TCF25		TCF25
TDRD3	5					TDRD3		TDRD3	TDRD3	TDRD3	TDRD3
THOC6	10	THOC6	THOC6	THOC6	THOC6	THOC6	THOC6	THOC6	THOC6	THOC6	THOC6
TM9SF1	3					TM9SF1		TM9SF1	TM9SF1
TMEM141	2					TMEM141		TMEM141
TMEM173	3					TMEM173		TMEM173	TMEM173
TMEM237	2					TMEM237		TMEM237
TMEM8A	3					TMEM8A		TMEM8A	TMEM8A
TMX1	9		TMX1	TMX1	TMX1	TMX1	TMX1	TMX1	TMX1	TMX1	TMX1
TOE1	10	TOE1	TOE1	TOE1	TOE1	TOE1	TOE1	TOE1	TOE1	TOE1	TOE1
TP53BP2	10	TP53BP2	TP53BP2	TP53BP2	TP53BP2	TP53BP2	TP53BP2	TP53BP2	TP53BP2	TP53BP2	TP53BP2
TP53INP1	10	TP53INP1	TP53INP1	TP53INP1	TP53INP1	TP53INP1	TP53INP1	TP53INP1	TP53INP1	TP53INP1	TP53INP1
TRAF2	3					TRAF2		TRAF2	TRAF2
TRIM47	4					TRIM47		TRIM47	TRIM47		TRIM47
TRIM65	1							TRIM65
TRMT44	2					TRMT44		TRMT44
TSC22D4	4					TSC22D4		TSC22D4	TSC22D4		TSC22D4
TSR2	4					TSR2		TSR2	TSR2		TSR2
TTF2	10	TTF2	TTF2	TTF2	TTF2	TTF2	TTF2	TTF2	TTF2	TTF2	TTF2
TTLL13P	2					TTLL13P		TTLL13P
TXNL4B	5					TXNL4B		TXNL4B	TXNL4B	TXNL4B	TXNL4B
U2AF1L4	10	U2AF1L4	U2AF1L4	U2AF1L4	U2AF1L4	U2AF1L4	U2AF1L4	U2AF1L4	U2AF1L4	U2AF1L4	U2AF1L4
UBA1	4					UBA1		UBA1	UBA1		UBA1
UBE2B	10	UBE2B	UBE2B	UBE2B	UBE2B	UBE2B	UBE2B	UBE2B	UBE2B	UBE2B	UBE2B
UBE2D1	10	UBE2D1	UBE2D1	UBE2D1	UBE2D1	UBE2D1	UBE2D1	UBE2D1	UBE2D1	UBE2D1	UBE2D1
UBE2G2	3					UBE2G2		UBE2G2	UBE2G2
UPF1	10	UPF1	UPF1	UPF1	UPF1	UPF1	UPF1	UPF1	UPF1	UPF1	UPF1
UPRT	4					UPRT		UPRT	UPRT		UPRT
URB2	9		URB2	URB2	URB2	URB2	URB2	URB2	URB2	URB2	URB2
URGCP	4					URGCP		URGCP	URGCP		URGCP
USF1	10	USF1	USF1	USF1	USF1	USF1	USF1	USF1	USF1	USF1	USF1
VAMP3	3					VAMP3		VAMP3	VAMP3
VEGFB	5		VEGFB	VEGFB		VEGFB		VEGFB	VEGFB
VGLL4	4					VGLL4		VGLL4	VGLL4		VGLL4
VPS72	10	VPS72	VPS72	VPS72	VPS72	VPS72	VPS72	VPS72	VPS72	VPS72	VPS72
WDFY1	4					WDFY1		WDFY1	WDFY1		WDFY1
WFS1	3					WFS1		WFS1	WFS1
WIPF1	3					WIPF1		WIPF1	WIPF1
WRAP73	2					WRAP73		WRAP73
WSB1	2					WSB1		WSB1
WWC2	2					WWC2		WWC2
XRCC1	10	XRCC1	XRCC1	XRCC1	XRCC1	XRCC1	XRCC1	XRCC1	XRCC1	XRCC1	XRCC1
YTHDC2	4					YTHDC2		YTHDC2	YTHDC2		YTHDC2
ZBTB21	4					ZBTB21		ZBTB21	ZBTB21		ZBTB21
ZBTB7B	10	ZBTB7B	ZBTB7B	ZBTB7B	ZBTB7B	ZBTB7B	ZBTB7B	ZBTB7B	ZBTB7B	ZBTB7B	ZBTB7B
ZC3H8	10	ZC3H8	ZC3H8	ZC3H8	ZC3H8	ZC3H8	ZC3H8	ZC3H8	ZC3H8	ZC3H8	ZC3H8
ZC3HAV1	4					ZC3HAV1		ZC3HAV1	ZC3HAV1		ZC3HAV1
ZDHHC16	3					ZDHHC16		ZDHHC16	ZDHHC16
ZKSCAN1	4					ZKSCAN1		ZKSCAN1	ZKSCAN1		ZKSCAN1
ZNF141	4					ZNF141		ZNF141	ZNF141		ZNF141
ZNF205	4					ZNF205		ZNF205	ZNF205		ZNF205
ZNF225	4					ZNF225		ZNF225	ZNF225		ZNF225
ZNF347	4					ZNF347		ZNF347	ZNF347		ZNF347
ZNF436	10	ZNF436	ZNF436	ZNF436	ZNF436	ZNF436	ZNF436	ZNF436	ZNF436	ZNF436	ZNF436
ZNF48	4					ZNF48		ZNF48	ZNF48		ZNF48
ZNF561	4					ZNF561		ZNF561	ZNF561		ZNF561
ZNF565	4					ZNF565		ZNF565	ZNF565		ZNF565
ZNF772	4					ZNF772		ZNF772	ZNF772		ZNF772
ZNF792	4					ZNF792		ZNF792	ZNF792		ZNF792
ZNF841	4					ZNF841		ZNF841	ZNF841		ZNF841
ZNHIT6	2					ZNHIT6		ZNHIT6
ZRANB3	9		ZRANB3	ZRANB3	ZRANB3	ZRANB3	ZRANB3	ZRANB3	ZRANB3	ZRANB3	ZRANB3
ZRSR2	5					ZRSR2		ZRSR2	ZRSR2	ZRSR2	ZRSR2
ZYG11B	2					ZYG11B		ZYG11B
*Genes in the yellow cells were obtained from KEGG enrichment analysis of the common SDE genes.

## Sheet: Supplementary Table S5
		Supplementary Table S5. Expressions of the Ras pathway genes present in both the KEGG and GO clustagram analyses
		Ras signaling pathway			AHCC®-treatment (RPKM)			EPHA2-AS1/2 KD (RPKM)
	Species	DAVID Gene Name	Ensemble gene ID	NCBI gene ID	0mg/dL	1.25mg/dL	Fold change of gene expression	ncseODN	seODN3	Fold change of gene expression
#87CEEB	Homo sapiens	Mitogen-activated protein kinase 8 (MAPK8)	ENSG00000107643	5599	0.562159	0.374368	0.665948	0.457069	0.102182	0.22356
#87CEEB	Homo sapiens	Mitogen-activated protein kinase 9 (MAPK9)	ENSG00000050748	5601	0.247283	0.161018	0.651149	0.05782	0.0274682	0.475065
#87CEEB	Homo sapiens	EPH receptor A2 (EPHA2)*	ENSG00000142627	1969	1.12404	0.751179	0.668284	0.186744	0.0591435	0.31671
		Ral guanine nuceotide dissociation stimulator like 1 (RGL1)*	ENSG00000143344	23179	0.186	0.0906	0.487	0.0488	0	0
		RAS like proto-oncogene B (RALB)*	ENSG00000144118	5899	0.928	0.495	0.533	0.178	0	0
		TANK binding kinase 1 (TBK1)†	ENSG00000183735	29110	0.672	0.303	0.45	0.0543656	0	0
		Nuclear factor kappa B subunit 1 (NF-kB1)	ENSG00000109320	4790	0.236	0.346	1.46	0.0828	0.0786	0.95
		Nuclear factor kappa B subunit 2 (NF-kB2)	ENSG00000077150	4791	0.0549	0.107	1.95	0.0577	0.11	1.9
		RELA proto-oncogene, NF-kB subunit (RELA)	ENSG00000173039	5970	0.36	0.176	0.488	0.142	0.315	2.22
		RELB proto-oncogene, NF-kB subunit (RELB)	ENSG00000104856	5971	0.243	0	0	0	0.162	0
		REL proto-oncogene, NF-kB subunit (REL)	ENSG00000162924	5966	0.0656	0.0641	0.977	0.207	0.219	1.06
		*These genes were obtained from Supplementary Table 4.
		†TBK1 was obtained from Table1.

## Sheet: Supplementary Table S6
Supplementary Table S6. Summary of JNK substrates that showed reduced mRNA expression after AHCC® treatment or EPHA2-AS1/2 silencing
Substrate functional group, name and gene ID		Function	AHCC®-treatment (RPKM)			EPHA2-AS1/2 KD (RPKM)
Transcription, DNA and chromatin regulation	Ensemble gene ID		0mg/dL	1.25mg/dL	Fold change of gene expression	ncseODN	seODN3	Fold change of gene expression
ATF2	ENSG00000115966	Transcription factor	0.598966	0.3343	0.558128	0	0
CTNNB1	ENSG00000168036	Transcriptional coactivator	3.34808	2.9068	0.868198	0.313141	0.074381	0.237532
c-JUN	ENSG00000177606	Transcription factor	1.04257	0.543095	0.520919	0.0731325	0.277941	3.80052
CDT1	ENSG00000167513	DNA replication factor	0.14751	0.576306	3.90689	0.543232	1.03228	1.90026
ELK1	ENSG00000126767	Transcription factor	0.289637	0.282895	0.976723	0.0761886	0.0723891	0.950129
ELK3	ENSG00000111145	Transcription factor	1.16459	0.827262	0.710344	1.11398	1.11135	0.997636
ELK4	ENSG00000158711	Transcription factor	0.283697	0.277094	0.976723	0	0
FOXO3	ENSG00000118689	Transcription factor	0.0956016	0.124502	1.3023	0	0
FOXO4	ENSG00000184481	Transcription factor	0.07138	0	0	0	0
GLI1	ENSG00000111087	Transcription factor	0	0		0	0.0585105
GLI3	ENSG00000106571	Transcription factor	0.079894	0.0520229	0.651149	0	0.0532478
HES1	ENSG00000114315	Transcription factor	0.119324	0.34964	2.93017	0	0
HSF1	ENSG00000185122	Transcription factor	0.185451	0.181134	0.976723	0.0975651	0.417148	4.27558
JDP2	ENSG00000140044	Transcription factor	0.118387	0.0385436	0.325574	0	0
JUND	ENSG00000130522	Transcription factor	0.792421	0.773976	0.976723	0.972745	0.3961	0.407198
MYC	ENSG00000136997	Transcription factor	0.901871	1.12112	1.2431	0.34507	0.573757	1.66273
NFATC2/NFAT1	ENSG00000101096	Transcription factor	0.118777	0	0	0.0624883	0	0
NFATC1/NFAT2	ENSG00000131196	Transcription factor	0	0.0265019		0	0.0271259
NFATC3/NFAT4	ENSG00000072736	Transcription factor	0.586757	0.382066	0.651149	0.382189	1.06145	2.7773
NFE2	ENSG00000123405	Transcription factor	0	0		0	0.199253
NRL	ENSG00000129535	Transcription factor	0	0.154397		0	0
TP53	ENSG00000141510	Transcription factor	0.107538	0.262587	2.44181	0	0
TP73	ENSG00000078900	Transcription factor	0.181907	0.213207	1.17207	0.306242	0.472825	1.54396
RRN3	ENSG00000085721	Transcription factor	0.592028	0.693897	1.17207	0	0
SIRT1	ENSG00000096717	Histone deacetylase	0.540643	0.422447	0.781379	0.170659	0.270246	1.58355
SMAD2	ENSG00000175387	Transcription factor	0.087956	0.0991254	1.12699	0.00711899	0	0
SMAD3	ENSG00000166949	Transcription factor	0.107998	0.263711	2.44181	0.170453	0.323904	1.90026
SP1	ENSG00000185591	Transcription factor	0.700121	0.654093	0.934257	0.0320288	0.0304315	0.950129
STAT1	ENSG00000115415	Transcription factor	1.504	1.38959	0.923927	0.427704	0.406374	0.950129
STAT3	ENSG00000168610	Transcription factor	0.455361	0.333571	0.732542	0	0.0758723
TWIST1	ENSG00000122691	Transcription factor	0	0		0	0
YAP1	ENSG00000137693	Transcriptional coactivator	1.25056	0.610723	0.488362	0.370076	0.195345	0.52785
POU6F1	ENSG00000184271	Transcription factor	0	0		0	0
RUNX2	ENSG00000124813	Transcription factor	0.36042	0.234687	0.651149	0.537245	0.450399	0.838349

## Sheet: Supplementary Table S7
		Supplementary Table S7. Expressions of c-Myc, p27KIP1 and cyclin E2 mRNAs
		Ras signaling pathway			AHCC®-treatment (RPKM)			EPHA2-AS1/2 KD (RPKM)
	Species	DAVID Gene Name	Ensemble gene ID	NCBI gene ID	0mg/dL	1.25mg/dL	Fold change of gene expression	ncseODN	seODN3	Fold change of gene expression
#87CEEB	Homo sapiens	MYC proto-oncogene, bHLH transcription factor (MYC or c-Myc)	ENSG00000136997	4609	0.902	1.121	1.242	0.345	0.574	1.664
#87CEEB	Homo sapiens	cyclin dependent kinase inhibitor 1B (CDKN1B or P27KIP1)	ENSG00000111276	1027	0.963	0.769	0.799	0.645	0.35	0.542
#87CEEB	Homo sapiens	cyclin E2 ( CCNE2)	ENSG00000175305	9134	3.693	3.115	0.843	1.701	1.287	0.757
